# Supplementary material for: Health Literacy in Health Professionals Two Years into the COVID-19 Pandemic: Results From a Scoping Review
Source: JMIR Med Educ. 2022 Oct 17;8(4):e39023. doi: 10.2196/39023 (PMC9578515; doi:10.2196/39023)
Supplement: Multimedia Appendix 3 [file mededu_v8i4e39023_app3.xlsx]

## Sheet: List of excluded studies
List of excluded studies
References (n=457)	Reason for exclusion
Aldekhyl SS, Arabi YM. Simulation role in preparing for COVID-19. Ann Thorac Med 2020; 15(3):134–7. doi: 10.4103/atm.ATM_114_20.	No empirical study
Abdullah S, Burton ET, Bell IC, JR. Working on the Frontlines From Home: Residents' Experiences With Telepsychiatry During the COVID-19 Pandemic. J Psychiatr Pract 2021; 27(1):48–51. doi: 10.1097/PRA.0000000000000518.	Wrong outcome
Ahmed TJ, Baig M, Bashir MA, Gazzaz ZJ, Butt NS, Khan SA. Knowledge, attitudes, and perceptions related to telemedicine among young doctors and nursing staff at the King Abdul-Aziz University Hospital Jeddah, KSA. Niger J Clin Pract 2021; 24(4):464–9. doi: 10.4103/njcp.njcp_34_20.	Wrong outcome
Al-Ahmari AM, AlKhaldi YM, Al-Asmari BA. Knowledge, attitude and practice about infection control among primary care professionals in Abha City, Kingdom of Saudi Arabia. J Family Med Prim Care 2021; 10(2):662–8. doi: 10.4103/jfmpc.jfmpc_1278_20.	Wrong outcome
Al-Quteimat O, Siddiqui M, Hussein L, Al Emleh H, Shamieh IED. Analysis of Pharmacist Interventions in Adult COVID-19 Patients Admitted to a Tertiary Care Hospital. J Pharm Pract 2022:8971900211065536. doi: 10.1177/08971900211065536.	Wrong outcome
Alshamrani M, AlHarbi A, Alkhudair N, AlNajjar F, Khan M, Obaid AB et al. Practical strategies to manage cancer patients during the COVID-19 pandemic: Saudi Oncology Pharmacy Assembly Experts recommendations. J Oncol Pharm Pract 2020; 26(6):1429–40. doi: 10.1177/1078155220935564.	No empirical study
Amato A, Ciacci C, Martina S, Caggiano M, Amato M. COVID-19: The Dentists' Perceived Impact on the Dental Practice. Eur J Dent 2021; 15(3):469–74. doi: 10.1055/s-0040-1721910.	Wrong outcome
Andrade G, Simões do Couto F, Câmara-Pestana L. Recommendations about the Use of Psychotropic Medications during the COVID-19 Pandemic. Acta Med Port 2020; 33(10):693–702. doi: 10.20344/amp.13976.	No empirical study
Aneja P, Singh I, Singh B, Kundi PS, Singh I, Kathiravan S et al. Physicians' Reactions to COVID-19: The Results of a Preliminary International Internet Survey. Psychiatria Danubina 2021; 33(4):620–5. doi: 10.24869/psyd.2021.620.	Wrong outcome
Aravind A, Nair S, Aparna TK, Thomas AJ, Oommen S, Vijayan A. Attention to COVID-19 Pandemic among Dental Experts of Kerala State, India: A Knowledge, Attitude, and Practice Study. J Pharm Bioallied Sci 2021; 13(Suppl 1):S836-S840. doi: 10.4103/jpbs.JPBS_831_20.	Wrong outcome
Arnabat-Dominguez J, Del Vecchio A, Todea C, Grzech-Leśniak K, Vescovi P, Romeo U et al. Laser dentistry in daily practice during the COVID-19 pandemic: Benefits, risks and recommendations for safe treatments. Adv Clin Exp Med 2021; 30(2):119–25. doi: 10.17219/acem/130598.	No empirical study
Ballestero MFM, Furlanetti L, Oliveira RS de. Pediatric neurosurgery during the COVID-19 pandemic: update and recommendations from the Brazilian Society of Pediatric Neurosurgery. Neurosurg Focus 2020; 49(6):E2. doi: 10.3171/2020.9.FOCUS20703.	No empirical study
Barry M, Temsah M-H, Alhuzaimi A, Alamro N, Al-Eyadhy A, Aljamaan F et al. COVID-19 vaccine confidence and hesitancy among health care workers: A cross-sectional survey from a MERS-CoV experienced nation. PLoS One 2021; 16(11):e0244415.	Wrong outcome
Basavaraj TJ, Shashibhushan BL, Sreedevi A. To assess the knowledge, attitude and practices in biomedical waste management among health care workers in dedicated COVID hospital in Bangalore. The Egyptian journal of internal medicine 2021; 33(1):37.	Wrong outcome
Bashirian S, Jenabi E, Khazaei S, Barati M, Karimi-Shahanjarini A, Zareian S et al. Factors associated with preventive behaviours of COVID-19 among hospital staff in Iran in 2020: an application of the Protection Motivation Theory. J Hosp Infect 2020; 105(3):430–3. doi: 10.1016/j.jhin.2020.04.035.	Wrong outcome
Becker K, Brunello G, Gurzawska-Comis K, Becker J, Sivolella S, Schwarz F et al. Dental care during COVID-19 pandemic: Survey of experts' opinion. Clin Oral Implants Res 2020; 31(12):1253–60. doi: 10.1111/clr.13676.	No empirical study
Benski C, Di Filippo D, Taraschi G, Reich MR. Guidelines for Pregnancy Management During the COVID-19 Pandemic: A Public Health Conundrum. Int J Environ Res Public Health 2020; 17(21). doi: 10.3390/ijerph17218277.	No empirical study
Bertinato L, Brambilla G, Castro P de, Rosi A, Nisini R, Barbaro A et al. How can we manage the COVID-19 infodemics? A case study targeted to health workers in Italy. Ann Ist Super Sanita 2021; 57(2):121–7. doi: 10.4415/ANN_21_02_02.	No empirical study
Bohlken J, Schömig F, Seehagen T, Köhler S, Gehring K, Roth-Sackenheim C et al. Erfahrungen und Belastungserleben niedergelassener Neurologen und Psychiater während der COVID-19-Pandemie = Experience of practice-based psychiatrists and neurologists during the COVID-19 pandemic. Psychiatr Prax 2020; 47(4):214–7. Verfügbar unter: https://search.ebscohost.com/login.aspx?direct=true&db=psyh&AN=2020-3…	Wrong outcome
Bresadola V, Biddau C, Puggioni A, Tel A, Robiony M, Hodgkinson J et al. General surgery and COVID-19: review of practical recommendations in the first pandemic phase. Surg Today 2020; 50(10):1159–67. doi: 10.1007/s00595-020-02086-4.	No empirical study
Browne S, Feemster K, Shen A, Green-McKenzie J, Momplaisir F, Faig W et al. COVID-19 Vaccine Hesitancy among Physicians, Physician Assistants, Nurse Practitioners, and Nurses in Two Academic Hospitals in Philadelphia. Infect Control Hosp Epidemiol 2021:1–24. doi: 10.1017/ice.2021.410.	Wrong outcome
Burgess R. Moving from face-to-face to telephone assessments with patients during the COVID-19 pandemic. Nurs Stand 2021. doi: 10.7748/ns.2021.e11690.	Wrong outcome
Byrne H, Chawla A, Gurung G, Hughes G, Rao M. Variations in colorectal cancer surgery practice across the United Kingdom during the COVID-19 pandemic - 'Every land has its own law'. Surgeon 2020; 19(5):e183-92. doi: 10.1016/j.surge.2020.09.015.	No empirical study
Campus G, Diaz-Betancourt M, Cagetti MG, Carvalho JC, Carvalho TS, Cortés-Martinicorena JF et al. Study Protocol for an Online Questionnaire Survey on Symptoms/Signs, Protective Measures, Level of Awareness and Perception Regarding COVID-19 Outbreak among Dentists. A Global Survey. Int J Environ Res Public Health 2020; 17(15). doi: 10.3390/ijerph17155598.	No empirical study
Carter A. Can orthodontic care be safely delivered during the COVID-19 pandemic? Recommendations from a literature review. Evid Based Dent 2020; 21(2):66–7. doi: 10.1038/s41432-020-0103-9.	No empirical study
Carter CW, Herrero CP, Bloom DA, Karamitopoulos M, Castañeda PG. Early Experience with Virtual Pediatric Orthopedics in New York CityPearls for Incorporating Telemedicine into Your Practice. Bull Hosp Jt Dis (2013) 2020; 78(4):236–42.	Wrong outcome
Çelikkalp Ü, Irmak AY, Ekuklu G. Working conditions and anxiety levels of employees who have to work during the COVID-19 pandemic. Work 2021; 70(4):1047–55. doi: 10.3233/WOR-210643.	Wrong study population
Chao DL, Sridhar J, Kuriyan AE, Leng T, Barnett BP, Carlin AF et al. Rationale for American Society of Retina Specialists Best Practice Recommendations for Conducting Vitreoretinal Surgery during the COVID-19 Era. J Vitreoretin Dis 2020; 4(5):420–9. doi: 10.1177/2474126420941707.	No empirical study
Chasib NH, Alshami ML, Gul SS, Abdulbaqi HR, Abdulkareem AA, Al-Khdairy SA. Dentists' Practices and Attitudes Toward Using Personal Protection Equipment and Associated Drawbacks and Cost Implications During the COVID-19 Pandemic. Front Public Health 2021; 9:770164.	Wrong outcome
Chimene M, Nhari LG, Dzobo M, Mhango M, Dzinamarira T. COVID-19 rapid response in a limited resource setting (notes from the field): Chinhoyi Provincial Hospital, Mashonaland West Province, Zimbabwe. Pan Afr Med J 2021; 39:111. doi: 10.11604/pamj.2021.39.111.29241.	Wrong outcome
Chow KM, Law BMH, Ng MSN, Chan DNS, So WKW, Wong CL et al. A Review of Psychological Issues among Patients and Healthcare Staff during Two Major Coronavirus Disease Outbreaks in China: Contributory Factors and Management Strategies. Int J Environ Res Public Health 2020; 17(18). doi: 10.3390/ijerph17186673.	Wrong outcome
Christensen L, Rasmussen CS, Benfield T, Franc JM. A Randomized Trial of Instructor-Led Training Versus Video Lesson in Training Health Care Providers in Proper Donning and Doffing of Personal Protective Equipment. Disaster Med Public Health Prep 2020; 14(4):514–20. doi: 10.1017/dmp.2020.56.	Wrong study population
Chua BS, Cosmas G, Arsat N. Nurses' Preparedness, Readiness, and Anxiety in Managing COVID-19 Pandemic. Asia Pac J Public Health 2021; 33(5):564–70. doi: 10.1177/10105395211012170.	Wrong outcome
Cohen B, Baar Y, Fein S, Matot I. Anesthesia departments' readiness for the COVID-19 pandemic; a nationwide cross-sectional study in Israel. BMC Anesthesiol 2020; 20(1):262. doi: 10.1186/s12871-020-01173-w.	Wrong outcome
Çolakoğlu MK, Mehmet Özgün Y, Pişkin E, Birol Bostancı E, Özmen MM. The attitude of Turkish general surgeons during the COVID-19 pandemic: Results of "general surgery COVID-19 pandemic attitude survey". Turk J Surg 2020; 36(2):137–46. doi: 10.5578/turkjsurg.4809.	Wrong outcome
Colbert GB, Venegas-Vera AV, Lerma EV. Utility of telemedicine in the COVID-19 era. Rev Cardiovasc Med 2020; 21(4):583–7. doi: 10.31083/j.rcm.2020.04.188.	Wrong outcome
Collantoni E, Saieva AM, Meregalli V, Girotto C, Carretta G, Boemo DG et al. Psychological Distress, Fear of COVID-19, and Resilient Coping Abilities among Healthcare Workers in a Tertiary First-Line Hospital during the Coronavirus Pandemic. J Clin Med 2021; 10(7). doi: 10.3390/jcm10071465.	Wrong outcome
Conway J, Krieger P, Hasanaj L, Sun L, Scharf JM, Odel JG et al. Telemedicine Evaluations in Neuro-Ophthalmology During the COVID-19 Pandemic: Patient and Physician Surveys. J Neuroophthalmol 2021; 41(3):356–61. doi: 10.1097/WNO.0000000000001370.	Wrong outcome
Cornelius T, Duran AT, Diaz F, Bramley S, Shaw K, Schwartz JE et al. The association of transmission concerns and social distance from loved ones with distress in medical professionals providing care during the COVID-19 pandemic in New York City. Fam Syst Health 2021. doi: 10.1037/fsh0000614.	Wrong outcome
Correa DJ, Labovitz DL, Milstein MJ, Monderer R, Haut SR. Folding a neuroscience center into streamlined COVID-19 response teams: Lessons in origami. Neurology 2020; 95(13):583–92. doi: 10.1212/WNL.0000000000010542.	No empirical study
Cortés JA, Espitia P, Rosero-Lasso YL. Citywide preparedness for a pandemic: A crosssectional survey of knowledge, attitudes, and practices about respiratory infection prevention in Bogotá, Colombia. Biomedica 2020; 40(Supl. 2):159–65. doi: 10.7705/biomedica.5526.	Wrong outcome
Coşkun Şimşek D, Günay U. Experiences of nurses who have children when caring for COVID-19 patients. Int Nurs Rev 2021; 68(2):219–27. doi: 10.1111/inr.12651.	Wrong outcome
Costa S, Romão M, Mendes M, Horta MR, Rodrigues AT, Carneiro AV et al. Pharmacy interventions on COVID-19 in Europe: Mapping current practices and a scoping review. Res Social Adm Pharm 2021.	Wrong outcome
Cowell A, Goodwin L, Hare K, Campbell C. Evaluation of a dental nurse-led triage system in a private dental practice during the COVID-19 pandemic. Br Dent J 2020:1–5. doi: 10.1038/s41415-020-2177-3.	No empirical study
Cox NS, Scrivener K, Holland AE, Jolliffe L, Wighton A, Nelson S et al. A Brief Intervention to Support Implementation of Telerehabilitation by Community Rehabilitation Services During COVID-19: A Feasibility Study. Arch Phys Med Rehabil 2021; 102(4):789–95. doi: 10.1016/j.apmr.2020.12.007.	Wrong outcome
Cuschieri S, Grech V. A comparative assessment of attitudes and hesitancy for influenza vis-à-vis COVID-19 vaccination among healthcare students and professionals in Malta. Z Gesundh Wiss 2021:1–8. doi: 10.1007/s10389-021-01585-z.	Wrong outcome
Cypro A, McGuire WC, Rolfsen M, Jones N, Shah NG, Cribbs SK et al. An International Virtual COVID-19 Critical Care Training Forum for Healthcare Workers. ATS Sch 2021; 2(2):278–86. doi: 10.34197/ats-scholar.2020-0154IN.	No empirical study
Czajkowska S, Potempa N, Rupa-Matysek J, Surdacka A. Preventing the suspension of dental clinics by minimizing the risk of SARS‑CoV‑2 transmission during dental treatment. Dent Med Probl 2021; 58(3):397–403.	Wrong outcome
Czajkowska S, Rupa-Matysek J, Gil L, Surdacka A. Practical Recommendations for Treatment of Dental Patients with Congenital Bleeding Disorders during the Covid-19 Pandemic: A Narrative Review. Int J Environ Res Public Health 2020; 17(19). doi: 10.3390/ijerph17197245.	No empirical study
Dalui A, Banerjee S, Roy R. Assessment of knowledge, attitude, and practice about biomedical waste management among healthcare workers during COVID-19 pandemic in a health district of West Bengal. Indian journal of public health 2021; 65(4):345–51.	Wrong outcome
Dara S, Sharma SK, Kumar A, Goel AD, Jain V, Sharma MC et al. Awareness, Attitude, and Acceptability of Healthcare Workers About COVID-19 Vaccination in Western India. Cureus 2021; 13(9):e18400.	Wrong outcome
Darwiche K, Ross B, Gesierich W, Petermann C, Huebner R-H, Grah C et al. Recommendations for Performing Bronchoscopy in Times of the COVID-19 Pandemic - Update 12/2020. Pneumologie 2021; 75(3):187–90. doi: 10.1055/a-1320-8250.	No empirical study
Dashash M, Almasri B, Takaleh E, Halawah AA, Sahyouni A. Educational perspective for the identification of essential competencies required for approaching patients with COVID-19. East Mediterr Health J 2020; 26(9):1011–7. doi: 10.26719/emhj.20.111.	No empirical study
Dawoud D, Chen AMH, Rossing CV, Garcia-Cardenas V, Law AV, Aslani P et al. Pharmacy practice research priorities during the COVID-19 pandemic: Recommendations of a panel of experts convened by FIP Pharmacy Practice Research Special Interest Group. Res Social Adm Pharm 2021; 17(1):1903–7. doi: 10.1016/j.sapharm.2020.08.020.	No empirical study
de Azeredo Siqueira, Alex Sandro, Teixeira ER, de Oliveira da Cunha, Daianny Arrais, Barcellos Santiago F, Ferraz Kirby EE, Lima Neves LM. COVID-19 in oncology palliative care: psychological stress from the perspective of psychodynamics at work. Ann Palliat Med 2021; 10(5):5260–9. doi: 10.21037/apm-21-56.	Wrong outcome
Del Duca E, Chini L, Graziani S, Sgrulletti M, Moschese V. Pediatric health care professionals' vaccine knowledge, awareness and attitude: a survey within the Italian Society of Pediatric Allergy and Immunology. Ital J Pediatr 2021; 47(1):183. doi: 10.1186/s13052-021-01090-9.	Wrong outcome
Del Piccolo L, Donisi V, Raffaelli R, Garzon S, Perlini C, Rimondini M et al. The Psychological Impact of COVID-19 on Healthcare Providers in Obstetrics: A Cross-Sectional Survey Study. Front Psychol 2021; 12:632999. doi: 10.3389/fpsyg.2021.632999.	Wrong outcome
deLima Thomas J, Leiter RE, Abrahm JL, Shameklis JC, Kiser SB, Gelfand SL et al. Development of a Palliative Care Toolkit for the COVID-19 Pandemic. J Pain Symptom Manage 2020; 60(2):e22-e25. doi: 10.1016/j.jpainsymman.2020.05.021.	Wrong outcome
Delli Poggi A, Pintus G, Meani L, Ruta F, Batta M, Brai E et al. Assessment and Management of the Risk of Exposure to COVID-19 of Healthcare professionals in Italian Prisons. Prof Inferm 2020; 73(4):258–63. doi: 10.7429/pi.2020.734258.	Wrong outcome
Demirtas CÖ, Keklikkıran Ç, Mehdiyev S, Ergenç İ, Özen Alahdab Y, Gündüz F et al. Recommendations for Reopening Endoscopy Units in Turkey: A Set-up Plan from a Tertiary Center in Istanbul. Turk J Gastroenterol 2021; 32(2):113–5. doi: 10.5152/tjg.2021.20434.	No empirical study
Deng Y, Chen Y, Zhang B. Different prevalence trend of depression and anxiety among healthcare workers and general public before and after the peak of COVID-19 occurred in China: A meta-analysis. Asian J Psychiatr 2021; 56:102547. doi: 10.1016/j.ajp.2021.102547.	Wrong outcome
D'Ettorre G, Pellicani V, Ceccarelli G. Post-traumatic stress disorder symptoms in healthcare workers: a ten-year systematic review. Acta Biomed 2020; 91(12-S):e2020009. doi: 10.23750/abm.v91i12-S.9459.	Wrong outcome
Devane C, Saulnier L, Latham L. Coastal Mental Health and Substance Use Services' COVID-19 Response: A Quality Improvement Initiative. Nurs Leadersh (Tor Ont) 2021; 34(3):40–50.	Wrong outcome
Di Carlo F, Sociali A, Picutti E, Pettorruso M, Vellante F, Verrastro V et al. Telepsychiatry and other cutting-edge technologies in COVID-19 pandemic: Bridging the distance in mental health assistance. Int J Clin Pract 2021; 75(1). doi: 10.1111/ijcp.13716.	Wrong outcome
Di Lorito C, Duff C, Rogers C, Tuxworth J, Bell J, Fothergill R et al. Tele-Rehabilitation for People with Dementia during the COVID-19 Pandemic: A Case-Study from England. Int J Environ Res Public Health 2021; 18(4). doi: 10.3390/ijerph18041717.	Wrong outcome
Ditwiler RE, Swisher LL, Hardwick DD. Professional and Ethical Issues in United States Acute Care Physical Therapists Treating Patients With COVID-19: Stress, Walls, and Uncertainty. Phys Ther 2021; 101(8). doi: 10.1093/ptj/pzab122.	Wrong outcome
Dolev T, Zubedat S, Brand Z, Bloch B, Mader E, Blondheim O et al. Physiological parameters of mental health predict the emergence of post-traumatic stress symptoms in physicians treating COVID-19 patients. Transl Psychiatry 2021; 11(1):169. doi: 10.1038/s41398-021-01299-6.	Wrong outcome
Downing J. Assessing nurse practitioner knowledge, confidence, and attitudes in using telemedicine in primary care: ProQuest Information & Learning.	Wrong outcome
Doyno CR, Fitzgerald JM, White CM, Sobieraj DM, Zacchera M. Innovative partnership in Connecticut to expand health professional eligibility to administer COVID-19 vaccines. J Am Pharm Assoc (2003) 2021. doi: 10.1016/j.japh.2021.08.013.	Wrong outcome
Du L, Liu Q, Chen Q, Wang XQ, Fang S, Chen P et al. When health care workers became patients with COVID-19: A qualitative study. International journal of nursing practice 2022; 28(1):e13034. doi: 10.1111/ijn.13034.	Wrong outcome
Dubin JM, Wyant WA, Balaji NC, Ong WL, Kettache RH, Haffaf M et al. Telemedicine Usage Among Urologists During the COVID-19 Pandemic: Cross-Sectional Study. J Med Internet Res 2020; 22(11):e21875. doi: 10.2196/21875.	Wrong outcome
Due TD, Thorsen T, Andersen JH. Use of alternative consultation forms in Danish general practice in the initial phase of the COVID-19 pandemic - a qualitative study. BMC Fam Pract 2021; 22(1):108. doi: 10.1186/s12875-021-01468-y.	Wrong outcome
Eccleston C, Blyth FM, Dear BF, Fisher EA, Keefe FJ, Lynch ME et al. Managing patients with chronic pain during the COVID-19 outbreak: Considerations for the rapid introduction of remotely supported (eHealth) pain management services. Pain 2020; 161(5):889–93. Verfügbar unter: https://search.ebscohost.com/login.aspx?direct=true&db=psyh&AN=2020-66424-003&site=ehost-live.	Wrong outcome
Eddine IS, Zedan HS. Telehealth Role During the COVID-19 Pandemic: Lessons Learned from Health Care Providers in Saudi Arabia. Telemed J E Health 2021. doi: 10.1089/tmj.2020.0489.	Wrong outcome
Effendy E, Selian A, Siagian JM. Factors related to anxiety among resident doctors assigned to emergency room during the COVID-19 pandemic: a multivariate study at Sumatera Utara Affiliated Teaching Hospital. Med Glas (Zenica) 2021; 18(2):493–8. doi: 10.17392/1365-21.	Wrong outcome
Eftekhar Ardebili M, Naserbakht M, Bernstein C, Alazmani-Noodeh F, Hakimi H, Ranjbar H. Healthcare providers experience of working during the COVID-19 pandemic: A qualitative study. Am J Infect Control 2021; 49(5):547–54. doi: 10.1016/j.ajic.2020.10.001.	Wrong outcome
Eibensteiner F, Ritschl V, Stamm T, Cetin A, Schmitt CP, Ariceta G et al. Countermeasures against COVID-19: how to navigate medical practice through a nascent, evolving evidence base - a European multicentre mixed methods study. BMJ Open 2021; 11(2):e043015. doi: 10.1136/bmjopen-2020-043015.	Wrong outcome
Elawady A, Khalil A, Assaf O, Toure S, Cassidy C. Telemedicine during COVID-19: a survey of Health Care Professionals' perceptions. Monaldi Arch Chest Dis 2020; 90(4). doi: 10.4081/monaldi.2020.1528.	Wrong outcome
Elbay RY, Kurtulmuş A, Arpacıoğlu S, Karadere E. Depression, anxiety, stress levels of physicians and associated factors in Covid-19 pandemics. Psychiatry Res 2020; 290. Verfügbar unter: https://search.ebscohost.com/login.aspx?direct=true&db=psyh&AN=2020-60329-001&site=ehost-live.	Wrong outcome
Elhadi M, Elhadi A, Bouhuwaish A, Bin Alshiteewi F, Elmabrouk A, Alsuyihili A et al. Telemedicine Awareness, Knowledge, Attitude, and Skills of Health Care Workers in a Low-Resource Country During the COVID-19 Pandemic: Cross-sectional Study. J Med Internet Res 2021; 23(2):e20812. doi: 10.2196/20812.	Wrong outcome
Elkin E, Viele C, Schumacher K, Boberg M, Cunningham M, Liu L et al. A COVID-19 screening tool for oncology telephone triage. Support Care Cancer 2021; 29(4):2057–62. doi: 10.1007/s00520-020-05713-5.	Wrong outcome
Elsaie ML, Hasan MS, Zaky MS, Hussein SM, Kadah AS, Omar AM. Implication of COVID-19 on the mental health of Egyptian dermatologists: A cross-sectional study. J Cosmet Dermatol 2021. doi: 10.1111/jocd.14390.	Wrong outcome
Elsaie ML, Shehata HA, Hanafi NS, Ibrahim SM, Ibrahim HS, Abdelmaksoud A. Egyptian dermatologists attitude toward telemedicine amidst the COVID19 pandemic: a cross-sectional study. J Dermatolog Treat 2020:1–7. doi: 10.1080/09546634.2020.1800576.	Wrong outcome
Engels D, Austin M, Doty S, Sanders K, McNichol L. Broadening Our Bandwidth: A Multiple Case Report of Expanded Use of Telehealth Technology to Perform Wound Consultations During the COVID-19 Pandemic. J Wound Ostomy Continence Nurs 2020; 47(5):450–5. doi: 10.1097/WON.0000000000000697.	Wrong outcome
Espinoza EPS, Cortes MF, Noguera SV, Paula AV de, Guimarães T, Boas LSV et al. Are mobile phones part of the chain of transmission of SARS-CoV-2 in hospital settings? Revista do Instituto de Medicina Tropical de Sao Paulo 2021; 63:e74. doi: 10.1590/S1678-9946202163074.	Wrong outcome
Etti M, Alger J, Salas SP, Saggers R, Ramdin T, Endler M et al. Global research priorities for COVID-19 in maternal, reproductive and child health: Results of an international survey. PLoS One 2021; 16(9):e0257516.	Wrong outcome
Faghankhani M, Sodagari F, Shokrani M, Baradaran HR, Adabi A, Zabihi M et al. Perceived Stress among Iranians during COVID-19 Pandemic; Stressors and Coping Mechanisms: A Mixed-methods Approach: Stress perçu chez les Iraniens durant la pandémie de la COVID-19; stresseurs et mécanismes d'adaptation: Une approche de méthodes mixtes. Can J Psychiatry 2021:7067437211004881. doi: 10.1177/0706743721100…	Wrong outcome
Fang X-E, Chen D-P, Cheng K-Y, Mao Y-J, Lu M, Tang L-L et al. Cross-cultural adaptation, validity, and reliability of the Chinese version of the Nurses' Perceptions of Disaster Core Competencies Scale (NPDCC). Ann Palliat Med 2020; 9(5):3304–12. doi: 10.21037/apm-20-1454.	Wrong outcome
Farah E, Ali R, Tope P, El-Zein M, Franco EL, McGill Task Force On Covid-And, Cancer. A Review of Canadian Cancer-Related Clinical Practice Guidelines and Resources during the COVID-19 Pandemic. Curr Oncol 2021; 28(2):1020–33. doi: 10.3390/curroncol28020100.	No empirical study
Farmakis D, Giakoumis A, Cannon L, Angastiniotis M, Eleftheriou A. COVID-19 and thalassaemia: A position statement of the Thalassaemia International Federation. Eur J Haematol 2020; 105(4):378–86. doi: 10.1111/ejh.13476.	No empirical study
Farook FF, Mohamed Nuzaim MN, Taha Ababneh K, Alshammari A, Alkadi L. COVID-19 Pandemic: Oral Health Challenges and Recommendations. Eur J Dent 2020; 14(S 01):S165-S170. doi: 10.1055/s-0040-1718641.	No empirical study
Felemban EM, Youssef HAM, Al Thobaity A. Factors Affecting the Decontamination Process in Hospitals in Saudi Arabia. Risk Manag Healthc Policy 2021; 14:357–63. doi: 10.2147/RMHP.S295262.	Wrong outcome
Felten-Barentsz KM, van Oorsouw R, Klooster E, Koenders N, Driehuis F, Hulzebos EHJ et al. Recommendations for Hospital-Based Physical Therapists Managing Patients With COVID-19. Phys Ther 2020; 100(9):1444–57. doi: 10.1093/ptj/pzaa114.	No empirical study
Ferdinand KC, Vo TN, Echols MR. State-of-the-Art review: Hypertension practice guidelines in the era of COVID-19. Am J Prev Cardiol 2020; 2:100038. doi: 10.1016/j.ajpc.2020.100038.	No empirical study
Fernández C, Ruiz V, Couñago F. COVID-19 and information and communication technology in radiation oncology: A new paradigm. World J Clin Oncol 2020; 11(12):968–75. doi: 10.5306/wjco.v11.i12.968.	Wrong outcome
Fiol-DeRoque MA, Serrano-Ripoll MJ, Jiménez R, Zamanillo-Campos R, Yáñez-Juan AM, Bennasar-Veny M et al. A Mobile Phone-Based Intervention to Reduce Mental Health Problems in Health Care Workers During the COVID-19 Pandemic (PsyCovidApp): Randomized Controlled Trial. JMIR Mhealth Uhealth 2021; 9(5):e27039. doi: 10.2196/27039.	Wrong outcome
Fisk M, Livingstone A, Pit SW. Telehealth in the Context of COVID-19: Changing Perspectives in Australia, the United Kingdom, and the United States. J Med Internet Res 2020; 22(6):e19264. doi: 10.2196/19264.	Wrong outcome
Fletcher SE, Tsang VWL. The era of virtual care: Perspectives of youth on virtual appointments in COVID-19 and beyond. Paediatr Child Health 2021; 26(4):210–3. doi: 10.1093/pch/pxaa138.	Wrong outcome
Fong R, Tsai CF, Yiu OY. The Implementation of Telepractice in Speech Language Pathology in Hong Kong During the COVID-19 Pandemic. Telemed J E Health 2021; 27(1):30–8. doi: 10.1089/tmj.2020.0223.	Wrong outcome
Fontana M, McCauley L, Fitzgerald M, Eckert GJ, Yanca E, Eber R. Impact of COVID-19 on Life Experiences of Essential Workers Attending a Dental Testing Facility. JDR Clin Trans Res 2021; 6(1):24–39. doi: 10.1177/2380084420962399.	Wrong outcome
Forner Cordero I, López Martin M, Reina Gutiérrez L, Belmonte R, Ruiz Miñarro R, Crespo Cobo MP et al. Management of patients with lymphatic diseases and lipoedema during the COVID-19 pandemic. Recommendations of the Spanish Group of Lymphology. Rehabilitacion (Madr) 2020; 54(4):276–83. doi: 10.1016/j.rh.2020.07.003.	No empirical study
Foye U, Dalton-Locke C, Harju-Seppänen J, Lane R, Beames L, Vera San Juan N et al. How has COVID-19 affected mental health nurses and the delivery of mental health nursing care in the UK? Results of a mixed-methods study. J Psychiatr Ment Health Nurs 2021; 28(2):126–37. doi: 10.1111/jpm.12745.	Wrong outcome
Franco PL, Christie LM. Effectiveness of a one day self-compassion training for pediatric nurses' resilience. J Pediatr Nurs 2021; 61:109–14. doi: 10.1016/j.pedn.2021.03.020.	Wrong outcome
Franczuk M, Przybyłowski T, Czajkowska-Malinowska M, Radliński J, Bochenek G, Wesołowski S et al. Spirometry during the SARS-CoV-2 pandemic. Guidelines and practical advice from the expert panel of Respiratory Physiopathology Assembly of Polish Respiratory Society. Adv Respir Med 2020; 88(6):640–50. doi: 10.5603/ARM.a2020.0186.	No empirical study
Frenkel MO, Pollak KM, Schilling O, Voigt L, Fritzsching B, Wrzus C et al. Stressors faced by healthcare professionals and coping strategies during the early stage of the COVID-19 pandemic in Germany. PLoS One 2022; 17(1):e0261502.	Wrong outcome
Fröhlich MR, Rettke H, Conca A, Boden K. Inter- und intraprofessionelle Zusammenarbeit in Krisensituationen auf der Intensivstation am Beispiel von COVID-19. Pflege 2021; 34(5):251–62. doi: 10.1024/1012-5302/a000821.	Wrong outcome
Fryk JJ, Tong S, Marshall C, Rajkhowa A, Buising K, MacIsaac C et al. Knowledge, attitudes and practices of healthcare workers within an Australian tertiary hospital to managing high-consequence infectious diseases. Infect Dis Health 2021; 26(2):95–103. doi: 10.1016/j.idh.2020.10.002.	Wrong outcome
Fülesdi B, Sárkány P, Szentkereszty Z, Gál J. Challenges of intensive care and anesthesiology related to COVID-19 pandemic. Practical considerations. Orv Hetil 2020; 161(17):652–9. doi: 10.1556/650.2020.31808.	No empirical study
Furstrand D, Pihl A, Orbe EB, Kingod N, Søndergaard J. "Ask a Doctor About Coronavirus": How Physicians on Social Media Can Provide Valid Health Information During a Pandemic. J Med Internet Res 2021; 23(4):e24586. doi: 10.2196/24586.	Wrong outcome
Galanis P, Vraka I, Fragkou D, Bilali A, Kaitelidou D. Nurses' burnout and associated risk factors during the COVID-19 pandemic: A systematic review and meta-analysis. J Adv Nurs 2021; 77(8):3286–302. doi: 10.1111/jan.14839.	Wrong outcome
Galloro G, Pisani A, Zagari RM, Lamazza A, Cengia G, Ciliberto E et al. Safety in digestive endoscopy procedures in the covid era recommendations in progres of the italian society of digestive endoscopy. Dig Liver Dis 2020; 52(8):800–7. doi: 10.1016/j.dld.2020.05.002.	No empirical study
Galpin K, Sikka N, King SL, Horvath KA, Shipman SA. Expert Consensus: Telehealth Skills for Health Care Professionals. Telemed J E Health 2021; 27(7):820–4. doi: 10.1089/tmj.2020.0420.	Wrong outcome
García-Fernández L, Romero-Ferreiro V, Padilla S, Lahera G, Rodriguez-Jimenez R. Different emotional profile of health care staff and general population during the COVID-19 outbreak. Psychol Trauma 2021. doi: 10.1037/tra0001024.	Wrong outcome
García-Gil M, Velayos-Amo C. Hospital Pharmacist experience in the Intensive Care Unit: Plan COVID. Farm Hosp 2020; 44(7):32–5. doi: 10.7399/fh.11510.	Wrong outcome
Garcia-Huidobro D, Rivera S, Valderrama Chang S, Bravo P, Capurro D. System-Wide Accelerated Implementation of Telemedicine in Response to COVID-19: Mixed Methods Evaluation. J Med Internet Res 2020; 22(10):e22146. doi: 10.2196/22146.	Wrong outcome
George PP, Edathotty TT, Gopikrishnan S, Prasanth PS, Mathew S, Ameen AAM. Knowledge, Awareness, and Attitude among Practicing Orthodontist on Teledentistry during COVID Pandemic in Kerala: A Cross-Sectional Survey. J Pharm Bioallied Sci 2021; 13(Suppl 1):S846-S850. doi: 10.4103/jpbs.JPBS_826_20.	Wrong outcome
Givi B, Schiff BA, Chinn SB, Clayburgh D, Iyer NG, Jalisi S et al. Safety Recommendations for Evaluation and Surgery of the Head and Neck During the COVID-19 Pandemic. JAMA Otolaryngol Head Neck Surg 2020; 146(6):579–84. doi: 10.1001/jamaoto.2020.0780.	No empirical study
Glen P, Aurora F, Thomas S, Kissun D. Orthognathic surgery in COVID-19 times, is it safe? Br J Oral Maxillofac Surg 2021; 59(4):490–3. doi: 10.1016/j.bjoms.2021.01.005.	Wrong outcome
Glenton C, Carlsen B, Lewin S, Wennekes MD, Winje BA, Eilers R. Healthcare workers' perceptions and experiences of communicating with people over 50 years of age about vaccination: a qualitative evidence synthesis. Cochrane Database Syst Rev 2021; 7(7):CD013706. doi: 10.1002/14651858.CD013706.pub2.	Wrong outcome
Goetz CM, Arnetz JE, Sudan S, Arnetz BB. Perceptions of virtual primary care physicians: A focus group study of medical and data science graduate students. PLoS One 2020; 15(12). Verfügbar unter: https://search.ebscohost.com/login.aspx?direct=true&db=psyh&AN=2021-09763-001&site=ehost-live.	Wrong outcome
Goh YI, Bullock DR, Taylor J, Pooni R, Lee TC, Vora SS et al. Exploring Pediatric Tele-Rheumatology Practices During COVID-19: A Survey of the PRCOIN Network. Front Pediatr 2021; 9:642460. doi: 10.3389/fped.2021.642460.	Wrong outcome
Goldin D, Maltseva T, Scaccianoce M, Brenes F. Cultural and Practical Implications for Psychiatric Telehealth Services: A Response to COVID-19. J Transcult Nurs 2021; 32(2):186–90. doi: 10.1177/1043659620973069.	Wrong outcome
Gomez T, Anaya YB, Shih KJ, Tarn DM. A Qualitative Study of Primary Care Physicians' Experiences With Telemedicine During COVID-19. J Am Board Fam Med 2021; 34(Suppl):S61-S70. doi: 10.3122/jabfm.2021.S1.200517.	Wrong outcome
Gona OJ, Madhan R, Shambu SK. Assessment of Clinical Pharmacists' Assistance for Patients With Established Cardiovascular Diseases During the COVID-19 Pandemic: Insights From Southern India. Front Cardiovasc Med 2020; 7:599807. doi: 10.3389/fcvm.2020.599807.	Wrong outcome
Gong K, Xu Z, Cai Z, Chen Y, Wang Z. Internet hospitals help prevent and control the epidemic of COVID-19 in China: Multicenter user profiling study. J Med Internet Res 2020; 22(4). Verfügbar unter: https://search.ebscohost.com/login.aspx?direct=true&db=psyh&AN=2020-31557-001&site=ehost-live.	Wrong outcome
González Aguña A, Fernández Batalla M, Arias Baelo C, Monsalvo San Macario E, Gonzalo de Diego B, Santamaría García JM. Usability Evaluation by Nurses of a Knowledge-Based System of Care Plans for People Hospitalized by COVID-19. Computers, informatics, nursing : CIN 2021.	Wrong outcome
Goswami M, Chawla S. Time to restart: A comparative compilation of triage recommendations in dentistry during the Covid -19 pandemic. J Oral Biol Craniofac Res 2020; 10(4):374–84. doi: 10.1016/j.jobcr.2020.06.014.	No empirical study
Gude J, Subhedar RV, Zhang MH, Jain P, Bhela J, Bangash F et al. Emerging Needs and Viability of Telepsychiatry During and Post COVID-19 Era: A Literature Review. Cureus 2021; 13(8):e16974. doi: 10.7759/cureus.16974.	Wrong outcome
Guidon AC, Muppidi S, Nowak RJ, Guptill JT, Hehir MK, Ruzhansky K et al. Telemedicine visits in myasthenia gravis: Expert guidance and the Myasthenia Gravis Core Exam (MG-CE). Muscle Nerve 2021; 64(3):270–6. doi: 10.1002/mus.27260.	Wrong outcome
Gurkha D, Cashen K, Patek P, Lelak K, Levasseur K. Coronavirus-19 Multisystem Inflammatory Syndrome in Children (MIS-C): A Pediatric Simulation Case for Residents, Fellows, and Advanced Practice Providers. MedEdPORTAL 2021; 17:11180. doi: 10.15766/mep_2374-8265.11180.	Wrong outcome
Haegdorens F, Franck E, Smith P, Bruyneel A, Monsieurs KG, van Bogaert P. Sufficient personal protective equipment training can reduce COVID-19 related symptoms in healthcare workers: A prospective cohort study. Int J Nurs Stud 2021; 126:104132.	Wrong outcome
Han S, Choi S, Cho SH, Lee J, Yun J-Y. Associations between the working experiences at frontline of COVID-19 pandemic and mental health of Korean public health doctors. BMC Psychiatry 2021; 21. Verfügbar unter: https://search.ebscohost.com/login.aspx?direct=true&db=psyh&AN=2021-55928-001&site=ehost-live.	Wrong outcome
Haque A, Mumtaz S, Khattak O, Mumtaz R, Ahmed A. Comparing the preventive behavior of medical students and physicians in the era of COVID-19: Novel medical problems demand novel curricular interventions. Biochem Mol Biol Educ 2020; 48(5):473–81. doi: 10.1002/bmb.21406.	Wrong outcome
Herrera-Peco I, Jiménez-Gómez B, Peña Deudero JJ, Benitez De Gracia E, Ruiz-Núñez C. Healthcare Professionals' Role in Social Media Public Health Campaigns: Analysis of Spanish Pro Vaccination Campaign on Twitter. Healthcare (Basel) 2021; 9(6). doi: 10.3390/healthcare9060662.	Wrong outcome
Hertling S, Loos FM, Graul I. Telemedicine as a Therapeutic Option in Sports Medicine: Results of a Nationwide Cross-Sectional Study among Physicians and Patients in Germany. Int J Environ Res Public Health 2021; 18(13). doi: 10.3390/ijerph18137110.	Wrong outcome
Heyer A, Granberg RE, Rising KL, Binder AF, Gentsch AT, Handley NR. Medical Oncology Professionals' Perceptions of Telehealth Video Visits. JAMA Netw Open 2021; 4(1):e2033967. doi: 10.1001/jamanetworkopen.2020.33967.	Wrong outcome
Ho KHM, Smith GD. A discursive paper on the importance of health literacy among foreign domestic workers during outbreaks of communicable diseases. J Clin Nurs 2020; 29(23-24):4827–33. doi: 10.1111/jocn.15495.	No empirical study
Hong Y-R, Lawrence J, Williams D, JR, Mainous III A. Population-Level Interest and Telehealth Capacity of US Hospitals in Response to COVID-19: Cross-Sectional Analysis of Google Search and National Hospital Survey Data. JMIR Public Health Surveill 2020; 6(2):e18961. doi: 10.2196/18961.	Wrong outcome
Hou X, Hu W, Russell L, Kuang M, Konge L, Nayahangan LJ. Educational needs in the COVID-19 pandemic: a Delphi study among doctors and nurses in Wuhan, China. BMJ Open 2021; 11(4):e045940. doi: 10.1136/bmjopen-2020-045940.	Wrong outcome
Huang JZ, Han MF, Luo TD, Ren AK, Zhou XP. Mental health survey of medical staff in a tertiary infectious disease hospital for COVID-19. Zhonghua Lao Dong Wei Sheng Zhi Ye Bing Za Zhi 2020; 38(3):192–5. doi: 10.3760/cma.j.cn121094-20200219-00063.	Wrong outcome
Huang L, Wang Y, Liu J, Ye P, Chen X, Xu H et al. Short report: factors determining perceived stress among medical staff in radiology departments during the COVID-19 outbreak. Psychol Health Med 2021; 26(1):56–61. doi: 10.1080/13548506.2020.1837390.	Wrong outcome
Hussein NR, Musa DH, Ibrahim N, Naqid IA, M Saleem ZS, Jacksi K. Impact of Covid-19 pandemic on surgical practice in Kurdistan, Iraq: An online cross-sectional survey. International journal of surgery open 2020; 27:47–51. doi: 10.1016/j.ijso.2020.10.014.	Wrong outcome
Ion R, Craswell A, Hughes L, Johnston A, Kilbride L, Hubbard-Murdoch N et al. International nurse education leaders' experiences of responding to the COVID-19 pandemic: A qualitative study. J Adv Nurs 2021; 77(9):3797–805. doi: 10.1111/jan.14892.	Wrong outcome
Itani R, Khojah HMJ, Jaffal F, Rahme D, Karout L, Karout S. Provision of pharmaceutical care to suspected high-risk COVID-19 patients through telehealth: a nationwide simulated patient study. BMC Health Serv Res 2021; 21(1):997. doi: 10.1186/s12913-021-07014-x.	Wrong outcome
Jafree SR, Bukhari N, Muzamill A, Tasneem F, Fischer F. Digital health literacy intervention to support maternal, child and family health in primary healthcare settings of Pakistan during the age of coronavirus: study protocol for a randomised controlled trial. BMJ Open 2021; 11(3):e045163. doi: 10.1136/bmjopen-2020-045163.	Wrong outcome
Jakovljevic B, Stojanovic K, Nikolic Turnic T, Jakovljevic VL. Burnout of Physicians, Pharmacists and Nurses in the Course of the COVID-19 Pandemic: A Serbian Cross-Sectional Questionnaire Study. Int J Environ Res Public Health 2021; 18(16). doi: 10.3390/ijerph18168728.	Wrong outcome
Javakhishvili JD, Ardino V, Bragesjö M, Kazlauskas E, Olff M, Schäfer I. Trauma-informed responses in addressing public mental health consequences of the COVID-19 pandemic: position paper of the European Society for Traumatic Stress Studies (ESTSS). Eur J Psychotraumatol 2020; 11(1):1780782. doi: 10.1080/20008198.2020.1780782.	No empirical study
Jeong S-A, Kim J. Factors influencing nurses' intention to care for patients with COVID-19: Focusing on positive psychological capital and nursing professionalism. PLoS One 2022; 17(1):e0262786. doi: 10.1371/journal.pone.0262786.	Wrong outcome
Jerome D, Pietrosanu M, Dhillon K. A cross-sectional population survey of physicians in Alberta, Canada about a novel provincial contact tracing smartphone app. J Public Health (Oxf) 2020. doi: 10.1093/pubmed/fdaa183.	Wrong outcome
Jiménez-Rodríguez D, Santillán García A, Montoro Robles J, Rodríguez Salvador, María Del Mar, Muñoz Ronda FJ, Arrogante O. Increase in Video Consultations During the COVID-19 Pandemic: Healthcare Professionals' Perceptions about Their Implementation and Adequate Management. Int J Environ Res Public Health 2020; 17(14). doi: 10.3390/ijerph17145112.	Wrong outcome
Jin Y-H, Cai L, Cheng Z-S, Cheng H, Deng T, Fan Y-P et al. A rapid advice guideline for the diagnosis and treatment of 2019 novel coronavirus (2019-nCoV) infected pneumonia (standard version). Mil Med Res 2020; 7(1):4. doi: 10.1186/s40779-020-0233-6.	No empirical study
Johnsen TM, Norberg BL, Kristiansen E, Zanaboni P, Austad B, Krogh FH et al. Suitability of Video Consultations During the COVID-19 Pandemic Lockdown: Cross-sectional Survey Among Norwegian General Practitioners. J Med Internet Res 2021; 23(2):e26433. doi: 10.2196/26433.	Wrong outcome
Jurcik T, Jarvis GE, Zeleskov Doric J, Krasavtseva Y, Yaltonskaya A, Ogiwara K et al. Adapting mental health services to the covid-19 pandemic: Reflections from professionals in four countries. Couns Psychol Q 2020. Verfügbar unter: https://search.ebscohost.com/login.aspx?direct=true&db=psyh&AN=2020-53420-001&site=ehost-live.	No empirical study
Juvet TM, Corbaz-Kurth S, Roos P, Benzakour L, Cereghetti S, Moullec G et al. Adapting to the unexpected: Problematic work situations and resilience strategies in healthcare institutions during the COVID-19 pandemic’s first wave. Saf Sci 2021; 139. Verfügbar unter: https://search.ebscohost.com/login.aspx?direct=true&db=psyh&AN=2021-41752-001&site=ehost-live.	Wrong outcome
Kalaitzaki A, Rovithis M. Secondary traumatic stress and vicarious posttraumatic growth in healthcare workers during the first COVID-19 lockdown in Greece: The role of resilience and coping strategies. Psychiatriki 2021; 32(1):19–25. Verfügbar unter: https://search.ebscohost.com/login.aspx?direct=true&db=psyh&AN=2021-40700-001&site=ehost-live.	Wrong outcome
Kanellopoulos D, Solomonov N, Ritholtz S, Wilkins V, Goldman R, Schier M et al. The CopeNYP program: A model for brief treatment of psychological distress among healthcare workers and hospital staff. Gen Hosp Psychiatry 2021; 73:24–9. doi: 10.1016/j.genhosppsych.2021.09.002.	Wrong outcome
Karnjuš I, Prosen M, Ličen S. Nurses' core disaster-response competencies for combating COVID-19-A cross-sectional study. PLoS One 2021; 16(6):e0252934. doi: 10.1371/journal.pone.0252934.	Wrong outcome
Kaslow NJ, Dunn SE, Bonsall JM, Mekonnen E, Newsome J, Pendley AM et al. A roadmap for patient- and family-centered care during the pandemic. Couple Family Psychol 2021; 10(3):223–32. Verfügbar unter: https://search.ebscohost.com/login.aspx?direct=true&db=psyh&AN=2021-55858-001&site=ehost-live.	No empirical study
Kassir R, Rebibo L, Genser L, Sterkers A, Blanchet M-C, Pattou F et al. SOFFCO-MM guidelines for the resumption of bariatric and metabolic surgery during and after the Covid-19 pandemic. J Chir Visc 2020; 157(4):323–34. doi: 10.1016/j.jchirv.2020.05.002.	No empirical study
Kassir R, Rebibo L, Genser L, Sterkers A, Blanchet M-C, Pattou F et al. SOFFCO-MM guidelines for the resumption of bariatric and metabolic surgery during and after the Covid-19 pandemic. J Visc Surg 2020; 157(4):317–27. doi: 10.1016/j.jviscsurg.2020.06.005.	No empirical study
Kaur N, Patro SK. COVID-19: An otolaryngological perspective. J Pak Med Assoc 2020; 70(Suppl 3)(5):S87-S94. doi: 10.5455/JPMA.17.	No empirical study
Kayrouz R, Schofield C, Nielssen O, Karin E, Staples L, Titov N. A Review and Clinical Practice Guideline for Health Professionals Working With Indigenous and Culturally and Linguistically Diverse (CALD) Populations During COVID-19. Front Public Health 2021; 9:584000. doi: 10.3389/fpubh.2021.584000.	No empirical study
Kelly F, Uys M, Bezuidenhout D, Mullane SL, Bristol C. Improving Healthcare Worker Resilience and Well-Being During COVID-19 Using a Self-Directed E-Learning Intervention. Front Psychol 2021; 12:748133.	Wrong outcome
Kennedy NR, Steinberg A, Arnold RM, Doshi AA, White DB, DeLair W et al. Perspectives on Telephone and Video Communication in the Intensive Care Unit during COVID-19. Ann Am Thorac Soc 2021; 18(5):838–47. doi: 10.1513/AnnalsATS.202006-729OC.	Wrong outcome
Khanna RC, Honavar SG, Metla AL, Bhattacharya A, Maulik PK. Psychological impact of COVID-19 on ophthalmologists-in-training and practising ophthalmologists in India. Indian J Ophthalmol 2020; 68(6):994–8. doi: 10.4103/ijo.IJO_1458_20.	Wrong outcome
Kichloo A, Albosta M, Dettloff K, Wani F, El-Amir Z, Singh J et al. Telemedicine, the current COVID-19 pandemic and the future: a narrative review and perspectives moving forward in the USA. Fam Med Community Health 2020; 8(3). doi: 10.1136/fmch-2020-000530.	Wrong outcome
Kim MY, Cheong H, Kim HS. Proposal of the Autopsy Guideline for Infectious Diseases: Preparation for the Post-COVID-19 Era (abridged translation). J Korean Med Sci 2020; 35(33):e310. doi: 10.3346/jkms.2020.35.e310.	No empirical study
Klockner K, Crawford C, Craigie M, Tsai L, Hegney D. A qualitative exploration of a mindful resiliency program for community healthcare providers. Nurs Health Sci 2021; 23(3):620–7. doi: 10.1111/nhs.12838.	Wrong outcome
Kock JH de, Latham HA, Leslie SJ, Grindle M, Munoz S-A, Ellis L et al. A rapid review of the impact of COVID-19 on the mental health of healthcare workers: implications for supporting psychological well-being. BMC Public Health 2021; 21(1):104. doi: 10.1186/s12889-020-10070-3.	Wrong outcome
Kołodziej Ł, Ciechanowicz D, Rola H, Wołyński S, Wawrzyniak H, Rydzewska K et al. The impact of the COVID-19 pandemic on Polish orthopedics, in particular on the level of stress among orthopedic surgeons and the education process. PLoS One 2021; 16(9):e0257289.	Wrong outcome
Koontalay A, Suksatan W, Prabsangob K, Sadang JM. Healthcare Workers' Burdens During the COVID-19 Pandemic: A Qualitative Systematic Review. J Multidiscip Healthc 2021; 14:3015–25.	Wrong outcome
Korkmaz S, Kazgan A, Çekiç S, Tartar AS, Balcı HN, Atmaca M. The anxiety levels, quality of sleep and life and problem-solving skills in healthcare workers employed in COVID-19 services. J Clin Neurosci 2020; 80:131–6. doi: 10.1016/j.jocn.2020.07.073.	Wrong outcome
Kovačević M, Ćulafić M, Vezmar Kovačević S, Borjanić S, Keleč B, Miljković B et al. Telepharmacy service experience during the covid‐19 pandemic in the republic of srpska, bosnia and herzegovina. Health Soc Care Community 2021. Verfügbar unter: https://search.ebscohost.com/login.aspx?direct=true&db=psyh&AN=2021-90470-001&site=ehost-live.	Wrong outcome
Kow CS, Capstick T, Zaidi STR, Hasan SS. Consistency of recommendations from clinical practice guidelines for the management of critically ill COVID-19 patients. Eur J Hosp Pharm 2021; 28(1):42–6. doi: 10.1136/ejhpharm-2020-002388.	No empirical study
Kozin ED, Remenschneider AK, Blevins NH, Jan TA, Quesnel AM, Chari DA et al. American Neurotology Society, American Otological Society, and American Academy of Otolaryngology - Head and Neck Foundation Guide to Enhance Otologic and Neurotologic Care During the COVID-19 Pandemic. Otol Neurotol 2020; 41(9):1163–74. doi: 10.1097/MAO.0000000000002868.	No empirical study
Krishnamoorthy Y, Nagarajan R, Saya GK, Menon V. Prevalence of psychological morbidities among general population, healthcare workers and COVID-19 patients amidst the COVID-19 pandemic: A systematic review and meta-analysis. Psychiatry Res 2020; 293:113382. doi: 10.1016/j.psychres.2020.113382.	Wrong outcome
Kshirsagar MM, Dodamani AS, Deokar RN, Garg Y, Khobragade VR, Garg K. Impact of COVID-19 on Dentistry. Int J Clin Pediatr Dent 2021; 14(5):711–4.	No empirical study
Kunz Y, Horninger W, Pinggera G-M. What should urologists know about SARS-CoV-2? Risk analysis for urological operations and recommendations for action in clinical routine. Urologe A 2020; 59(11):1361–70. doi: 10.1007/s00120-020-01264-z.	No empirical study
Kurtaiş Aytür Y, Köseoğlu BF, Özyemişçi Taşkıran Ö, Ordu-Gökkaya NK, Ünsal Delialioğlu S, Sonel Tur B et al. Pulmonary rehabilitation principles in SARS-COV-2 infection (COVID-19): A guideline for the acute and subacute rehabilitation. Turk J Phys Med Rehabil 2020; 66(2):104–20. doi: 10.5606/tftrd.2020.6444.	No empirical study
Kwaghe AV, Ilesanmi OS, Amede PO, Okediran JO, Utulu R, Balogun MS. Stigmatization, psychological and emotional trauma among frontline health care workers treated for COVID-19 in Lagos State, Nigeria: a qualitative study. BMC Health Serv Res 2021; 21(1):855. doi: 10.1186/s12913-021-06835-0.	Wrong outcome
Lang R, Atabati O, Oxoby RJ, Mourali M, Shaffer B, Sheikh H et al. Characterization of non-adopters of COVID-19 non-pharmaceutical interventions through a national cross-sectional survey to assess attitudes and behaviours. Sci Rep 2021; 11(1):21751.	Wrong study population
Langford AT. Physician-Delivered Messaging as a Tool to Increase COVID-19 Knowledge and Preventive Behaviors-Implications Beyond a Pandemic. JAMA Netw Open 2021; 4(7):e2118297. doi: 10.1001/jamanetworkopen.2021.18297.	Wrong outcome
Lanzarin, Camila Marques de Valois, Wangenheim A von, Rejane-Heim TC, Nascimento FdS, Wagner HM, Abel HS et al. Teleconsultations at a Pediatrics Outpatient Service in COVID-19 Pandemic: First Results. Telemed J E Health 2021. doi: 10.1089/tmj.2020.0471.	Wrong outcome
Latsios G, Synetos A, Mastrokostopoulos A, Vogiatzi G, Bounas P, Nikitas G et al. CardioPulmonary Resuscitation in patients with suspected or confirmed Covid-19. A consensus of the Working group on CardioPulmonary Resuscitation of the Hellenic Society of Cardiology. Hellenic J Cardiol 2021; 62(1):24–8. doi: 10.1016/j.hjc.2020.09.010.	No empirical study
LeBrun DG, Malfer C, Wilson M, Carroll KM, Wang Ms V, Mayman DJ et al. Telemedicine in an Outpatient Arthroplasty Setting During the COVID-19 Pandemic: Early Lessons from New York City. HSS J 2021; 17(1):25–30. doi: 10.1177/1556331620972659.	Wrong outcome
Ledda C, Costantino C, Cuccia M, Maltezou HC, Rapisarda V. Attitudes of Healthcare Personnel towards Vaccinations before and during the COVID-19 Pandemic. Int J Environ Res Public Health 2021; 18(5). doi: 10.3390/ijerph18052703.	Wrong outcome
Lee JY, Lee JY, Lee SH, Kim J, Park HY, Kim Y et al. The Experiences of Health Care Workers during the COVID-19 Pandemic in Korea: a Qualitative Study. J Korean Med Sci 2021; 36(23):e170. doi: 10.3346/jkms.2021.36.e170.	Wrong outcome
Lefèvre H, Stheneur C, Cardin C, Fourcade L, Fourmaux C, Tordjman E et al. The Bulle: Support and Prevention of Psychological Decompensation of Health Care Workers During the Trauma of the COVID-19 Epidemic. J Pain Symptom Manage 2021; 61(2):416–22. doi: 10.1016/j.jpainsymman.2020.09.023.	Wrong outcome
Li D-F, Shi C-X, Shi F-Z, Zhao L, Zhao R, Kang W-Q. Effects of simulation training on COVID-19 control ability and psychological states of nurses in a children's hospital. Eur Rev Med Pharmacol Sci 2020; 24(21):11381–5. doi: 10.26355/eurrev_202011_23630.	Wrong outcome
Li G, Chang B, Li H, Wang R, Li G. Precautions in dentistry against the outbreak of corona virus disease 2019. J Infect Public Health 2020; 13(12):1805–10. doi: 10.1016/j.jiph.2020.09.013.	No empirical study
Li J, Li S-X, Zhao L-F, Kong D-L, Guo Z-Y. Management recommendations for patients with chronic kidney disease during the novel coronavirus disease 2019 (COVID-19) epidemic. Chronic Dis Transl Med 2020; 6(2):119–23. doi: 10.1016/j.cdtm.2020.05.001.	No empirical study
Li J, Xu J, Zhou H, You H, Wang X, Li Y et al. Working conditions and health status of 6,317 front line public health workers across five provinces in China during the COVID-19 epidemic: a cross-sectional study. BMC Public Health 2021; 21(1):106. doi: 10.1186/s12889-020-10146-0.	Wrong outcome
Li X, Liu M, Zhao Q, Liu R, Zhang H, Dong M et al. Preliminary Recommendations for Lung Surgery during 2019 Novel Coronavirus Disease (COVID-19) Epidemic Period. Zhongguo Fei Ai Za Zhi 2020; 23(3):133–5. doi: 10.3779/j.issn.1009-3419.2020.03.01.	No empirical study
Li Z, Cheng J, Zhou T, Wang S, Huang S, Wang H. Evaluating a Nurse Training Program in the Emergency Surgery Department Based on the Kirkpatrick's Model and Clinical Demand During the COVID-19 Pandemic. Telemed J E Health 2020; 26(8):985–91. doi: 10.1089/tmj.2020.0089.	Wrong outcome
Liberati E, Richards N, Willars J, Scott D, Boydell N, Parker J et al. A qualitative study of experiences of NHS mental healthcare workers during the Covid-19 pandemic. BMC Psychiatry 2021; 21(1):250. doi: 10.1186/s12888-021-03261-8.	Wrong outcome
Lingum NR, Sokoloff LG, Meyer RM, Gingrich S, Sodums DJ, Santiago AT et al. Building Long-Term Care Staff Capacity During COVID-19 Through Just-in-Time Learning: Evaluation of a Modified ECHO Model. J Am Med Dir Assoc 2021; 22(2):238-244.e1. doi: 10.1016/j.jamda.2020.10.039.	Wrong outcome
Liu H, Liu L, Zhang J, Shang X, Chen S, Li X et al. A survey of laboratory biosafety and protective measures in blood transfusion departments during the COVID-19 pandemic. Vox Sang 2021; 116(6):682–91. doi: 10.1111/vox.13051.	Wrong outcome
Liu Q, Luo D, Haase JE, Guo Q, Wang XQ, Liu S et al. The experiences of health-care providers during the COVID-19 crisis in China: a qualitative study. Lancet Glob Health 2020; 8(6):e790-e798. doi: 10.1016/S2214-109X(20)30204-7.	Wrong outcome
Llop-Gironés A, Santillan-Garcia A, Cash-Gibson L, Benach J, Zabalegui A. COVID-19 and the global need for knowledge on nurses' health. Int Nurs Rev 2021.	Wrong outcome
López Seguí F, Walsh S, Solans O, Adroher Mas C, Ferraro G, García-Altés A et al. Teleconsultation Between Patients and Health Care Professionals in the Catalan Primary Care Service: Message Annotation Analysis in a Retrospective Cross-Sectional Study. J Med Internet Res 2020; 22(9):e19149. doi: 10.2196/19149.	Wrong outcome
Lott LB de, Newman-Casey PA, Lee PP, Ballouz D, Azzouz L, Cho J et al. Change in Ophthalmic Clinicians' Attitudes Toward Telemedicine During the Coronavirus 2019 Pandemic. Telemed J E Health 2021; 27(2):231–5. doi: 10.1089/tmj.2020.0222.	Wrong outcome
Lou NM, Montreuil T, Feldman LS, Fried GM, Lavoie-Tremblay M, Bhanji F et al. Evaluations of Healthcare Providers' Perceived Support From Personal, Hospital, and System Resources: Implications for Well-Being and Management in Healthcare in Montreal, Quebec, During COVID-19. Eval Health Prof 2021; 44(3):319–22. doi: 10.1177/01632787211012742.	Wrong outcome
Luo C, Yang Y, Liu Y, Zheng D, Shao L, Jin J et al. Intention to COVID-19 vaccination and associated factors among health care workers: A systematic review and meta-analysis of cross-sectional studies. Am J Infect Control 2021; 49(10):1295–304.	Wrong outcome
Lyson T, Kisluk J, Alifier M, Politynska-Lewko B, Sieskiewicz A, Kochanowicz J et al. Transnasal endoscopic skull base surgery in the COVID-19 era: Recommendations for increasing the safety of the method. Adv Med Sci 2021; 66(1):221–30. doi: 10.1016/j.advms.2021.03.001.	No empirical study
MacDonald DS, Colosi DC, Mupparapu M, Kumar V, Shintaku WH, Ahmad M. Guidelines for oral and maxillofacial imaging: COVID-19 considerations. Oral Surg Oral Med Oral Pathol Oral Radiol 2021; 131(1):99–110. doi: 10.1016/j.oooo.2020.10.017.	No empirical study
Mackworth-Young CR, Chingono R, Mavodza C, McHugh G, Tembo M, Chikwari CD et al. Community perspectives on the COVID-19 response, Zimbabwe. Bull World Health Organ 2021; 99(2):85–91. doi: 10.2471/BLT.20.260224.	Wrong outcome
Madore AA, Lopez F, JR. Bench Building during COVID-19: Creating Capabilities and Training Teams. Med J (Ft Sam Houst Tex) 2021; (PB 8-21-01/02/03):79–82.	Wrong outcome
Mahdi SS, Allana R, Amenta F. Teledentistry-based Program to Improve Oral Hygiene Indicators in Rural Pakistan-A Protocol. J Contemp Dent Pract 2021; 22(4):406–11.	Wrong outcome
Malfatti G, Racano E, Delle Site R, Gios L, Micocci S, Dianti M et al. Enabling teleophthalmology during the COVID-19 pandemic in the Province of Trento, Italy: Design and implementation of a mHealth solution. PLoS One 2021; 16(9):e0257250. doi: 10.1371/journal.pone.0257250.	Wrong outcome
Malik S, Joshi P, Gupta PK, Sharma S. Assessment of knowledge and opinion regarding breastfeeding practices during COVID-19 pandemic among paediatricians and obstetricians in India: an online survey. Sudan J Paediatr 2021; 21(1):30–5. doi: 10.24911/SJP.106-1598349125.	Wrong outcome
Malliaras P, Merolli M, Williams CM, Caneiro JP, Haines T, Barton C. 'It's not hands-on therapy, so it's very limited': Telehealth use and views among allied health clinicians during the coronavirus pandemic. Musculoskelet Sci Pract 2021; 52:102340. doi: 10.1016/j.msksp.2021.102340.	Wrong outcome
Maltezou HC, Pavli A, Dedoukou X, Georgakopoulou T, Raftopoulos V, Drositis I et al. Determinants of intention to get vaccinated against COVID-19 among healthcare personnel in hospitals in Greece. Infect Dis Health 2021; 26(3):189–97. doi: 10.1016/j.idh.2021.03.002.	Wrong outcome
Marcasciano M, Kaciulyte J, Mori FLR, Lo Torto F, Barellini L, Loreti A et al. Breast surgeons updating on the thresholds of COVID-19 era: results of a multicenter collaborative study evaluating the role of online videos and multimedia sources on breast surgeons education and training. Eur Rev Med Pharmacol Sci 2020; 24(14):7845–54. doi: 10.26355/eurrev_202007_22289.	Wrong outcome
Marcomini I, Agus C, Milani L, Sfogliarini R, Bona A, Castagna M. COVID-19 and post-traumatic stress disorder among nurses: a descriptive cross-sectional study in a COVID hospital. Med Lav 2021; 112(3):241–9. doi: 10.23749/mdl.v112i3.11129.	Wrong outcome
Marsaa K, Mendahl J, Heilman H, Johansson H, Husum M, Lippert D et al. Pride and Uncertainty: A Qualitative Study of Danish Nursing Staff in Temporary COVID-19 Wards. J Hosp Palliat Nurs 2021; 23(2):140–4. doi: 10.1097/NJH.0000000000000722.	Wrong outcome
Martínez-Beneyto Y, Ausina-Márquez V, Expósito-Delgado AJ, Ortiz-Ruiz AJ, Ibañez-Lopez FJ, Llodra-Calvo JC et al. Spanish Dentists' Awareness, Knowledge, and Practice Regarding COVID-19: A Multiple Regression Analysis. Int Dent J 2021. doi: 10.1016/j.identj.2021.01.012.	Wrong outcome
Marya A, Karobari MI, Selvaraj S, Adil AH, Assiry AA, Rabaan AA et al. Risk Perception of SARS-CoV-2 Infection and Implementation of Various Protective Measures by Dentists Across Various Countries. Int J Environ Res Public Health 2021; 18(11). doi: 10.3390/ijerph18115848.	Wrong outcome
Mathews SS, Varghese L, Trupthi MC, Naomi N, Varghese AM. Covid 19 Pandemic-Training of Healthcare Workers in Obtaining a Nasopharyngeal Swab: Our Experience. Indian J Otolaryngol Head Neck Surg 2021:1–5. doi: 10.1007/s12070-021-02849-6.	Wrong outcome
Matras P, Klek S, Folwarski M, Zmarzly A, Bartoszewska L, Cebulski W et al. Home medical nutrition during SARS-CoV-2 pandemic - A position paper. Clin Nutr ESPEN 2020; 38:196–200. doi: 10.1016/j.clnesp.2020.05.002.	No empirical study
Mazumdar P, Kaushik M, Chandrasekhar V, Mohan Kumar RS, Rajawat A. Position Statement of IACDE for managing dental patients during COVID-19. J Conserv Dent 2020; 23(2):114–20. doi: 10.4103/JCD.JCD_361_20.	No empirical study
Mc Keaveney C, Reid J, Carswell C, Bonner A, Barbieri I de, Johnston W et al. Experiences of renal healthcare practitioners during the COVID-19 pandemic: a multi-methods approach. BMC Nephrol 2021; 22(1):301. doi: 10.1186/s12882-021-02500-0.	Wrong outcome
McCarthy B, O'Donovan M, Trace A. A new therapeutic communication model "TAGEET" to help nurses engage therapeutically with patients suspected of or confirmed with COVID-19. J Clin Nurs 2021; 30(7-8):1184–91. doi: 10.1111/jocn.15609.	No empirical study
Mechanick JI, Rosenson RS, Pinney SP, Mancini DM, Narula J, Fuster V. Coronavirus and Cardiometabolic Syndrome: JACC Focus Seminar. J Am Coll Cardiol 2020; 76(17):2024–35. doi: 10.1016/j.jacc.2020.07.069.	No empirical study
Medalia A, Lynch DA, Herlands T. Telehealth conversion of serious mental illness recovery services during the COVID-19 crisis. Psychiatr Serv 2020; 71(8):872. Verfügbar unter: https://search.ebscohost.com/login.aspx?direct=true&db=psyh&AN=2020-70604-022&site=ehost-live.	Wrong outcome
Meirun T, Bano S, Javaid MU, Arshad MZ, Shah MU, Rehman U et al. Nuances of COVID-19 and Psychosocial Work Environment on Nurses' Wellbeing: The Mediating Role of Stress and Eustress in Lieu to JD-R Theory. Front Psychol 2020; 11:570236. doi: 10.3389/fpsyg.2020.570236.	Wrong outcome
Mi B, Xiong Y, Lin Z, Panayi AC, Chen L, Liu G. COVID-19 Orthopaedic Safe Care Toolset: Guidelines for the Diagnosis and Management of Patients with Fracture and COVID-19. J Bone Joint Surg Am 2020; 102(13):1116–22. doi: 10.2106/JBJS.20.00532.	No empirical study
Michel J-P, Goldberg J. Education, Healthy Ageing and Vaccine Literacy. The journal of nutrition, health & aging 2021; 25(5):698–701.	No empirical study
Miller RC, Simone BA, Lombardo JF, Taylor J, Nowak-Choi K, Ko K et al. A Pilot Trial Using Telemedicine in Radiation Oncology: The Future of Health Care Is Virtual. Telemed Rep 2021; 2(1):171–8. doi: 10.1089/tmr.2021.0007.	Wrong outcome
Milone M, Carrano FM, Letić E, Shamiyeh A, Forgione A, Eom BW et al. Surgical challenges and research priorities in the era of the COVID-19 pandemic: EAES membership survey. Surg Endosc 2020; 34(10):4225–32. doi: 10.1007/s00464-020-07835-7.	Wrong outcome
Mohammed HT, Hyseni L, Bui V, Gerritsen B, Fuller K, Sung J et al. Exploring the use and challenges of implementing virtual visits during COVID-19 in primary care and lessons for sustained use. PLoS One 2021; 16(6):e0253665. doi: 10.1371/journal.pone.0253665.	Wrong outcome
Moisan P, Barimani B, Antoniou J. Orthopedic Surgery and Telemedicine in Times of COVID-19 and Beyond: a Review. Curr Rev Musculoskelet Med 2021; 14(2):155–9. doi: 10.1007/s12178-021-09693-9.	Wrong outcome
Monaghesh E, Hajizadeh A. The role of telehealth during COVID-19 outbreak: a systematic review based on current evidence. BMC Public Health 2020; 20(1):1193. doi: 10.1186/s12889-020-09301-4.	Wrong outcome
Mong M, Noguchi K. Emergency room physicians’ levels of anxiety, depression, burnout, and coping methods during the covid-19 pandemic. J Loss Trauma 2021. Verfügbar unter: https://search.ebscohost.com/login.aspx?direct=true&db=psyh&AN=2021-55989-001&site=ehost-live.	Wrong outcome
Montoya L, Jonathan T, Mitchell A, Delaney L, Freeman L, Kelly M et al. Enhancing Nursing Capacity to Provide Patient Care in a Pandemic. Nurs Leadersh (Tor Ont) 2020; 33(4):35–44. doi: 10.12927/cjnl.2021.26422.	No empirical study
Moorthy RK, Rajshekhar V. Impact of COVID-19 Pandemic on Neurosurgical Practice in India: A Survey on Personal Protective Equipment Usage, Testing, and Perceptions on Disease Transmission. Neurol India 2020; 68(5):1133–8. doi: 10.4103/0028-3886.299173.	Wrong outcome
Mortada E, Abdel-Azeem A, Al Showair A, Zalat MM. Preventive Behaviors Towards Covid-19 Pandemic Among Healthcare Providers in Saudi Arabia Using the Protection Motivation Theory. Risk Manag Healthc Policy 2021; 14:685–94. doi: 10.2147/RMHP.S289837.	Wrong outcome
Motta LD, Freitas AA de, Janovik Júnior RX, Blatt CR, Caregnato RCA. COVID-19 evidence for all: development of a learning object in health teaching. Rev Gaucha Enferm 2021; 42(spe):e20200281. doi: 10.1590/1983-1447.2021.20200281.	No empirical study
Mubarak N, Safdar S, Faiz S, Khan J, Jaafar M. Impact of public health education on undue fear of COVID-19 among nurses: The mediating role of psychological capital. Int J Ment Health Nurs 2021; 30(2):544–52. doi: 10.1111/inm.12819.	Wrong outcome
Muehlensiepen F, Knitza J, Marquardt W, Engler J, Hueber A, Welcker M. Acceptance of Telerheumatology by Rheumatologists and General Practitioners in Germany: Nationwide Cross-sectional Survey Study. J Med Internet Res 2021; 23(3):e23742. doi: 10.2196/23742.	Wrong outcome
Mukattash TL, Jarab AS, Abu-Farha RK, Nusair M, Mukattash IL, Obaidat RM et al. Willingness and readiness to test for COVID-19; A qualitative exploration of community pharmacists. Int J Clin Pract 2020; 74(12):e13620. doi: 10.1111/ijcp.13620.	Wrong outcome
Munn LT, Liu T-L, Swick M, Rose R, Broyhill B, New L et al. Well-Being and Resilience Among Health Care Workers During the COVID-19 Pandemic: A Cross-Sectional Study. Am J Nurs 2021. doi: 10.1097/01.NAJ.0000767352.47699.0c.	Wrong outcome
Myles IA, Johnson DR, Pham H, Adams A, Anderson J, Banks-Shields M et al. USPHS Corps Care : Force Health Protection for Public Health Officers During the Ebola and COVID-19 Responses. Public Health Rep 2021; 136(2):148–53. doi: 10.1177/0033354920984775.	Wrong outcome
Nagra M, Allen PM, Norgett Y, Beukes E, Bowen M, Vianya-Estopa M. The effect of the COVID-19 pandemic on working practices of UK primary care optometrists. Ophthalmic Physiol Opt 2021; 41(2):378–92. doi: 10.1111/opo.12786.	Wrong outcome
Nahidi S, Li C, Sotomayor-Castillo C, Kaufman-Francis K, Shaban RZ. "We will have to learn to live with it": Australian dentists' experiences during the COVID-19 pandemic. Infect Dis Health 2021.	Wrong outcome
Nanjundaswamy MH, Shiva L, Desai G, Ganjekar S, Kishore T, Ram U et al. COVID-19-related anxiety and concerns expressed by pregnant and postpartum women-a survey among obstetricians. Arch Womens Ment Health 2020; 23(6):787–90. doi: 10.1007/s00737-020-01060-w.	Wrong outcome
Narendrakumar V. Training in endoscopic ear surgery using the papaya petiole. J Laryngol Otol 2021; 135(7):648–51. doi: 10.1017/S0022215121001365.	No empirical study
National Institute for Health and Care Excellence (NICE). COVID-19 rapid guideline: reducing the risk of venous thromboembolism in over 16s with COVID-19. London; 2020 Nov 20. National Institute for Health and Care Excellence: Clinical Guidelines.	No empirical study
National Institute for Health and Care Excellence (UK). COVID-19 rapid guideline: vitamin D. London; 2020 Dec 17. National Institute for Health and Care Excellence: Clinical Guidelines.	No empirical study
Navarro Martínez O, Igual García J, Traver Salcedo V. Estimating Patient Empowerment and Nurses' Use of Digital Strategies: eSurvey Study. Int J Environ Res Public Health 2021; 18(18).	Wrong outcome
Navarro-Font X, Kales SN, Vicente-Herrero MT, Rueda-Garrido JC, Del Campo MT, Reinoso-Barbero L et al. Association Between the "COVID-19 Occupational Vulnerability Index" and COVID-19 Severity and Sequelae Among Hospital Employees. J Occup Environ Med 2021. doi: 10.1097/JOM.0000000000002253.	Wrong outcome
Nayahangan LJ, Konge L, Russell L, Andersen S. Training and education of healthcare workers during viral epidemics: a systematic review. BMJ Open 2021; 11(5):e044111. doi: 10.1136/bmjopen-2020-044111.	Wrong outcome
Naylor H, Hadenfeldt C, Timmons P. Novice Nurses' Experiences Caring for Acutely Ill Patients during a Pandemic. Nursing reports (Pavia, Italy) 2021; 11(2):382–94.	Wrong outcome
Nazari J, Amini S. The role of health volunteers in promoting people´s knowledge, attitude and practice towards COVID-19 in Iran: strategies and challenges. Pan Afr Med J 2021; 39:87. doi: 10.11604/pamj.2021.39.87.29946.	Wrong outcome
Nemeth O, Orsos M, Simon F, Gaal P. An Experience of Public Dental Care during the COVID-19 Pandemic: Reflection and Analysis. Int J Environ Res Public Health 2021; 18(4). doi: 10.3390/ijerph18041915.	Wrong outcome
Newby JC, Mabry MC, Carlisle BA, Olson DM, Lane BE. Reflections on Nursing Ingenuity During the COVID-19 Pandemic. J Neurosci Nurs 2020; 52(5):E13-E16. doi: 10.1097/JNN.0000000000000525.	No empirical study
Ng B. Solutions to prevent and address physician burnout during the pandemic in Mexico. Indian J Psychiatry 2020; 62(Suppl 3):S467-S469. doi: 10.4103/psychiatry.IndianJPsychiatry_840_20.	Wrong outcome
Nguyen AX, Gervasio KA, Wu AY. Differences in SARS-CoV-2 recommendations from major ophthalmology societies worldwide. BMJ Open Ophthalmol 2020; 5(1):e000525. doi: 10.1136/bmjophth-2020-000525.	No empirical study
Nguyen PTL, Le Nguyen TB, Pham AG, Duong KNC, Gloria MAJ, van Vo T et al. Psychological Stress Risk Factors, Concerns and Mental Health Support Among Health Care Workers in Vietnam During the Coronavirus Disease 2019 (COVID-19) Outbreak. Front Public Health 2021; 9:628341. doi: 10.3389/fpubh.2021.628341.	Wrong outcome
Nicholls SJ, Nelson M, Astley C, Briffa T, Brown A, Clark R et al. Optimising Secondary Prevention and Cardiac Rehabilitation for Atherosclerotic Cardiovascular Disease During the COVID-19 Pandemic: A Position Statement From the Cardiac Society of Australia and New Zealand (CSANZ). Heart Lung Circ 2020; 29(7):e99-e104. doi: 10.1016/j.hlc.2020.04.007.	No empirical study
Nik-Azis N-M, Baharin B, Abdullah D. Impact of the COVID-19 pandemic on the self-reported competencies of dental graduates in a Malaysian setting. Eur J Dent Educ 2021.	Wrong outcome
Nikolayevskyy V, Holicka Y, van Soolingen D, van der Werf, Marieke J, Ködmön C, Surkova E et al. Impact of the COVID-19 pandemic on tuberculosis laboratory services in Europe. Eur Respir J 2021; 57(1). doi: 10.1183/13993003.03890-2020.	Wrong outcome
Nohl A, Ben Abdallah H, Weichert V, Zeiger S, Ohmann T, Dudda M. A Local Survey of COVID-19: Vaccine Potential Acceptance Rate among Personnel in a Level 1 Trauma Center without Severe COVID-19 Cases. Healthcare (Basel) 2021; 9(12). doi: 10.3390/healthcare9121616.	Wrong outcome
Noorland SA, Hoekstra T, Kok MO. The experiences and needs of re-entering nurses during the COVID-19 pandemic: A qualitative study. Int J Nurs Stud Adv 2021; 3:100043. doi: 10.1016/j.ijnsa.2021.100043.	Wrong outcome
Norman SB, Feingold JH, Kaye-Kauderer H, Kaplan CA, Hurtado A, Kachadourian L et al. Moral distress in frontline healthcare workers in the initial epicenter of the COVID-19 pandemic in the United States: Relationship to PTSD symptoms, burnout, and psychosocial functioning. Depress Anxiety 2021. doi: 10.1002/da.23205.	Wrong outcome
Novins DK, Stoddard J, Althoff RR, Charach A, Cortese S, Cullen KR et al. Editors' Note and Special Communication: Research Priorities in Child and Adolescent Mental Health Emerging From the COVID-19 Pandemic. J Am Acad Child Adolesc Psychiatry 2021; 60(5):544-554.e8. doi: 10.1016/j.jaac.2021.03.005.	Wrong outcome
Obeidat N, Saadeh R, Obeidat M, Khasawneh W, Khader Y, Alfaqih M. Perceptions of obstetricians and pediatricians about the risk of COVID-19 for pregnant women and newborns. Int J Gynaecol Obstet 2020; 150(3):306–11. doi: 10.1002/ijgo.13264.	Wrong outcome
O'Brien M. Development and evaluation of a nurse-practitioner directed telehealth pain coping skills training program in a community-based pain management practice: ProQuest Information & Learning.	Wrong outcome
Occomore-Kent LC, Hatch E, Cruice M. Scoping opinion: Speech and language therapists' views on extending their role to the urgent ear, nose and throat pathway. Int J Lang Commun Disord 2021. doi: 10.1111/1460-6984.12650.	No empirical study
O'Connell DA, Seikaly H, Isaac A, Pyne J, Hart RD, Goldstein D et al. Recommendations from the Canadian Association of Head and Neck Surgical Oncology for the Management of Head and Neck Cancers during the COVID-19 pandemic. J Otolaryngol Head Neck Surg 2020; 49(1):53. doi: 10.1186/s40463-020-00448-z.	No empirical study
Odeh ND, Babkair H, Abu-Hammad S, Borzangy S, Abu-Hammad A, Abu-Hammad O. COVID-19: Present and Future Challenges for Dental Practice. Int J Environ Res Public Health 2020; 17(9). doi: 10.3390/ijerph17093151.	No empirical study
Ohta R, Matsuzaki Y, Itamochi S. Overcoming the challenge of COVID-19: A grounded theory approach to rural nurses' experiences. J Gen Fam Med 2020; 22(3):134–40. doi: 10.1002/jgf2.410.	Wrong outcome
Okuyan B, Bektay YM, Kingir ZB, Save D, Sancar M. Community Pharmacy Cognitive Services During the COVID-19 Pandemic: A Descriptive Study of Practices, Precautions Taken, Perceived Enablers and Barriers, and Burnout. Int J Clin Pract 2021:e14834. doi: 10.1111/ijcp.14834.	Wrong outcome
Olagundoye O, Enema O, Adebowale A. Recommendations for a national Coronavirus disease 2019 response guideline for the care of older persons in Nigeria during and post-pandemic: A family physician's perspective. Afr J Prim Health Care Fam Med 2020; 12(1):e1-e3. doi: 10.4102/phcfm.v12i1.2512.	No empirical study
O'Leary L, Erikainen S, Peltonen L-M, Ahmed W, Thelwall M, O'Connor S. Exploring nurses' online perspectives and social networks during a global pandemic COVID-19. Public Health Nurs 2021.	Wrong outcome
Ostrovsky AM, Chen JR. TikTok and its role in COVID-19 information propagation. J Adolesc Health 2020; 67(5):730. Verfügbar unter: https://search.ebscohost.com/login.aspx?direct=true&db=psyh&AN=2020-80229-010&site=ehost-live.	Wrong outcome
Osuji TA, Macias M, McMullen C, Haupt E, Mittman B, Mularski RA et al. Clinician Perspectives on Implementing Video Visits in Home-Based Palliative Care. Palliat Med Rep 2020; 1(1):221–6. doi: 10.1089/pmr.2020.0074.	Wrong outcome
Ozdemir Koken Z, Savas H, Gul S. Cardiovascular nurses' experiences of working in the COVID-19 intensive care unit: A qualitative study. Intensive Crit Care Nurs 2021:103181. doi: 10.1016/j.iccn.2021.103181.	Wrong outcome
Padula WV, Cuddigan J, Ruotsi L, Black JM, Brienza D, Capasso V et al. Best-practices for preventing skin injury beneath personal protective equipment during the COVID-19 pandemic: A position paper from the National Pressure Injury Advisory Panel. J Clin Nurs 2021. doi: 10.1111/jocn.15682.	No empirical study
Panda N, Sinyard RD, Henrich N, Cauley CE, Hannenberg AA, Sonnay Y et al. Redeployment of Health Care Workers in the COVID-19 Pandemic: A Qualitative Study of Health System Leaders' Strategies. J Patient Saf 2021; 17(4):256–63. doi: 10.1097/PTS.0000000000000847.	Wrong outcome
Parija S, Parida SP, Dash N, Mohapatra K, Kumar PSS. A study on knowledge, attitudes, and mental health status of patients and health care workers of ophthalmology during COVID-19 post-lockdown phase at a tertiary hospital. Indian J Ophthalmol 2021; 69(9):2542–3. doi: 10.4103/ijo.IJO_801_21.	Wrong outcome
Parreiras Martins MA, Fonseca de Medeiros A, Dias Carneiro de Almeida, Claudmeire, Moreira Reis AM. Preparedness of pharmacists to respond to the emergency of the COVID-19 pandemic in Brazil: a comprehensive overview. Drugs Ther Perspect 2020:1–8. doi: 10.1007/s40267-020-00761-7.	Wrong outcome
Pastrana T, Lima L de, Pettus K, Ramsey A, Napier G, Wenk R et al. The impact of COVID-19 on palliative care workers across the world: A qualitative analysis of responses to open-ended questions. Palliat Support Care 2021; 19(2):187–92. doi: 10.1017/S1478951521000298.	Wrong outcome
Pate K, Shaffer K, Belin L, Brelewski K, Fuller K, Gold C et al. COVID-19 Pandemic: Clinical Nurse Specialist Practice Supporting Preparedness in the Spheres of Impact. Clin Nurse Spec 2021; 35(2):80–7. doi: 10.1097/NUR.0000000000000580.	Wrong outcome
Patriti A, Baiocchi GL, Catena F, Marini P, Catarci M. Emergency general surgery in Italy during the COVID-19 outbreak: first survey from the real life. World J Emerg Surg 2020; 15(1):36. doi: 10.1186/s13017-020-00314-3.	Wrong outcome
Patterson V. Neurological telemedicine in the COVID-19 era. Nat Rev Neurol 2021; 17(2):73–4. doi: 10.1038/s41582-020-00438-9.	Wrong outcome
Patton CM. A Phenomenological Study of COVID-19's Impact on U.S. Nursing Personnel. Workplace Health Saf 2021:21650799211030294. doi: 10.1177/21650799211030294.	Wrong outcome
Paudel S, Palaian S, Shankar PR, Subedi N. Risk Perception and Hesitancy Toward COVID-19 Vaccination Among Healthcare Workers and Staff at a Medical College in Nepal. Risk Manag Healthc Policy 2021; 14:2253–61. doi: 10.2147/RMHP.S310289.	Wrong outcome
Peñacoba C, Velasco L, Catalá P, Gil-Almagro F, García-Hedrera FJ, Carmona-Monge FJ. Resilience and anxiety among intensive care unit professionals during the COVID-19 pandemic. Nurs Crit Care 2021. doi: 10.1111/nicc.12694.	Wrong outcome
Perera B, Wickramarachchi B, Samanmalie C, Hettiarachchi M. Psychological experiences of healthcare professionals in Sri Lanka during COVID-19. BMC Psychol 2021; 9(1):49. doi: 10.1186/s40359-021-00526-5.	Wrong outcome
Perisetti A, Goyal H. Successful Distancing: Telemedicine in Gastroenterology and Hepatology During the COVID-19 Pandemic. Dig Dis Sci 2021; 66(4):945–53. doi: 10.1007/s10620-021-06874-x.	Wrong outcome
Ping NPT, Shoesmith WD, James S, Nor Hadi NM, Yau EKB, Lin LJ. Ultra Brief Psychological Interventions for COVID-19 Pandemic: Introduction of a Locally-Adapted Brief Intervention for Mental Health and Psychosocial Support Service. Malays J Med Sci 2020; 27(2):51–6. doi: 10.21315/mjms2020.27.2.6.	Wrong outcome
Pinho LG de, Sampaio F, Sequeira C, Teixeira L, Fonseca C, Lopes MJ. Portuguese Nurses' Stress, Anxiety, and Depression Reduction Strategies during the COVID-19 Outbreak. Int J Environ Res Public Health 2021; 18(7). doi: 10.3390/ijerph18073490.	Wrong outcome
Plaza-Ruíz SP, Barbosa-Liz DM, Agudelo-Suárez AA. Impact of COVID-19 on the Knowledge and Attitudes of Dentists toward Teledentistry. JDR Clin Trans Res 2021; 6(3):268–78. doi: 10.1177/2380084421998632.	Wrong outcome
Pollock A, Campbell P, Cheyne J, Cowie J, Davis B, McCallum J et al. Interventions to support the resilience and mental health of frontline health and social care professionals during and after a disease outbreak, epidemic or pandemic: a mixed methods systematic review. Cochrane Database Syst Rev 2020; 11(11):CD013779. doi: 10.1002/14651858.CD013779.	Wrong outcome
Powell-Young Y, Giger JN. What Nurses Should Know About COVID-19. J Natl Black Nurses Assoc 2020; 31(1):13–8.	No empirical study
Price J, Becker-Haimes EM, Benjamin Wolk C. Matched emotional supports in health care (MESH) framework: A stepped care model for health care workers. Fam Syst Health 2021. Verfügbar unter: https://search.ebscohost.com/login.aspx?direct=true&db=psyh&AN=2021-45659-001&site=ehost-live.	Wrong outcome
Primholdt Christensen N, Skou KE, Boe Danbjørg D. Health Care Professionals' Experiences With the Use of Video Consultation: Qualitative Study. JMIR Form Res 2021; 5(7):e27094. doi: 10.2196/27094.	No empirical study
Pujo JM, Kraiem H, Daniel P, Omri M, Fremery A, Rémi M et al. Work-related stress assessment in an emergency department in French Guiana. Br J Nurs 2021; 30(9):540–6. doi: 10.12968/bjon.2021.30.9.540.	Wrong outcome
Puro NA, Feyereisen S. Telehealth Availability in US Hospitals in the Face of the COVID-19 Pandemic. J Rural Health 2020; 36(4):577–83. doi: 10.1111/jrh.12482.	Wrong outcome
Qarawi ATA, Ng SJ, Gad A, Luu MN, Al-Ahdal TMA, Sharma A et al. Study Protocol for a Global Survey: Awareness and Preparedness of Hospital Staff Against Coronavirus Disease (COVID-19) Outbreak. Front Public Health 2021; 9:580427. doi: 10.3389/fpubh.2021.580427.	No empirical study
Qiu T, Liang S, Dabbous M, Wang Y, Han R, Toumi M. Chinese guidelines related to novel coronavirus pneumonia. J Mark Access Health Policy 2020; 8(1):1818446. doi: 10.1080/20016689.2020.1818446.	No empirical study
Qutishat M, Abu Sharour L, Al-Dameery K, Al-Harthy I, Al-Sabei S. COVID-19-Related Posttraumatic Stress Disorder Among Jordanian Nurses During the Pandemic. Disaster Med Public Health Prep 2021:1–8. doi: 10.1017/dmp.2021.199.	Wrong outcome
Raman EV, Shivnani D. Pediatric Airway Surgeries in COVID 19 Era. Indian J Otolaryngol Head Neck Surg 2020; 73(1):1–4. doi: 10.1007/s12070-020-01989-5.	No empirical study
Rambaldini G, Wilson K, Rath D, Lin Y, Gold WL, Kapral MK et al. The impact of severe acute respiratory syndrome on medical house staff: a qualitative study. J Gen Intern Med 2005; 20(5):381–5. doi: 10.1111/j.1525-1497.2005.0099.x.	Wrong outcome
Rana W, Mukhtar S, Mukhtar S, Mohiuddin G, Ehmad A. Psychological health of aging mental healthcare social workforce amidst coronavirus disease‐2019 pandemic. Int J Geriatr Psychiatry 2021; 36(3):461–2. Verfügbar unter: https://search.ebscohost.com/login.aspx?direct=true&db=psyh&AN=2021-18820-003&site=ehost-live.	Wrong outcome
Rashid N, Nazziwa A, Nanyeenya N, Madinah N, Lwere K. Preparedness, Identification and Care of COVID-19 Cases by Front Line Health Workers in Selected Health Facilities in Mbale District Uganda: A Cross-Sectional Study. The East African health research journal 2021; 5(2):144–50.	Wrong outcome
Raucci-Neto W, Souza Pereira M de, Cerqueira NM, Louzada VG, de Castro Raucci, Larissa Moreira Spinola, Leoni GB. Knowledge, Perception, and Experience of Dentists About Teledentistry. Int Dent J 2021. doi: 10.1016/j.identj.2021.07.007.	Wrong outcome
Reardon J, Yuen J, Lim T, Ng R, Gobis B. Provision of Virtual Outpatient Care during the COVID-19 Pandemic and Beyond: Enabling Factors and Experiences from the UBC Pharmacists Clinic. Innov Pharm 2020; 11(4). doi: 10.24926/iip.v11i4.3432.	Wrong outcome
Rehman U, Shahnawaz MG, Khan NH, Kharshiing KD, Khursheed M, Gupta K et al. Depression, Anxiety and Stress Among Indians in Times of Covid-19 Lockdown. Community Ment Health J 2021; 57(1):42–8. doi: 10.1007/s10597-020-00664-x.	Wrong outcome
Reyna-Figueroa J, Arvizu-Chavez I, Luna-Rivera EM, Gonzalez-Olivo V, Contreras-Ochoa C, Amador-Rodriguez EA et al. Self-perceived knowledge level of epidemic management in medical residents prior to the start of the COVID-19 pandemic in Mexico. J Infect Dev Ctries 2021; 15(11):1597–602.	Wrong outcome
Richmond JS, Dragatsi D, Stiebel V, Rozel JS, Rasimas JJ. American Association for Emergency Psychiatry Recommendations to Address Psychiatric Staff Shortages in Emergency Settings. Psychiatr Serv 2021; 72(4):437–43. doi: 10.1176/appi.ps.201900501.	No empirical study
Riza E, Kakalou E, Nitsa E, Hodges-Mameletzis I, Goggolidou P, Terzidis A et al. Appraisal of a Contact Tracing Training Program for COVID-19 in Greece Focusing on Vulnerable Populations. Int J Environ Res Public Health 2021; 18(17). doi: 10.3390/ijerph18179257.	Wrong outcome
Roberts KJ, Johnson B, Morgan HM, Vrontisis JM, Young KM, Czerpak E et al. Evaluation of Respiratory Therapist Extender Comfort With Mechanical Ventilation During COVID-19 Pandemic. Respir Care 2021; 66(2):199–204. doi: 10.4187/respcare.08459.	Wrong outcome
Rocha YM, Moura GA, Desidério GA, Oliveira CH, Lourenço FD, Figueiredo Nicolete LD de. The impact of fake news on social media and its influence on health during the COVID-19 pandemic: a systematic review. Z Gesundh Wiss 2021:1–10.	Wrong study population
Roche E, Lim C, Sayma M, Navaratnam A, Davis PJ, Ramnarayan P et al. Learning lessons from the paediatric critical care response to the SARS-CoV-2 pandemic in England and Wales: a qualitative study. Arch Dis Child 2021. doi: 10.1136/archdischild-2020-320662.	Wrong outcome
Rodriguez RM, Montoy JCC, Hoth KF, Talan DA, Harland KK, Eyck P ten et al. Symptoms of Anxiety, Burnout, and PTSD and the Mitigation Effect of Serologic Testing in Emergency Department Personnel During the COVID-19 Pandemic. Ann Emerg Med 2021; 78(1):35-43.e2. doi: 10.1016/j.annemergmed.2021.01.028.	Wrong outcome
Rojo-Rojo A, Soto-Castellón MB, García-Méndez JA, Leal-Costa C, Adánez-Martínez MG, Pujalte-Jesús MJ et al. Training with High Fidelity Simulation in the Care of Patients with Coronavirus-A Learning Experience in Native Health Care Multi-Professional Teams. Healthcare (Basel) 2021; 9(10).	Wrong outcome
Rosa WE, Gray TF, Chow K, Davidson PM, Dionne-Odom JN, Karanja V et al. Recommendations to Leverage the Palliative Nursing Role During COVID-19 and Future Public Health Crises. J Hosp Palliat Nurs 2020; 22(4):260–9. doi: 10.1097/NJH.0000000000000665.	No empirical study
Rosa WE, Karanja V, Kpoeh JDN, McMahon C, Booth J. A Virtual Coaching Workshop for a Nurse-Led Community-Based Palliative Care Team in Liberia, West Africa, to Promote Staff Well-Being During COVID-19. Nurs Educ Perspect 2021. doi: 10.1097/01.NEP.0000000000000828.	Wrong outcome
Rosasco J, Hanson Z, Kramer J, Steele L, Beachy B, Gothard MD et al. A Randomized Study Using Telepresence Robots for Behavioral Health in Interprofessional Practice and Education. Telemed J E Health 2021; 27(7):755–62. doi: 10.1089/tmj.2020.0245.	Wrong outcome
Rose AF de, Chierigo F, Ambrosini F, Mantica G, Borghesi M, Suardi N et al. Sexuality during COVID lockdown: a cross-sectional Italian study among hospital workers and their relatives. Int J Impot Res 2021; 33(1):131–6. doi: 10.1038/s41443-020-00393-5.	Wrong outcome
Rossato MDS, Gregorio D, Almeida-Pedrin RR de, Maia LP, Poli RC, Berger SB et al. Evaluation of Dental Practices Changes During the COVID-19 Pandemic in Brazil. Eval Health Prof 2021; 44(2):192–7. doi: 10.1177/0163278721994902.	Wrong outcome
Rotolo SM, Jain S, Dhaon S, Dokhanchi JK, Kalata E, Shah T et al. A coordinated strategy to develop and distribute infographics addressing COVID-19 vaccine hesitancy and misinformation. J Am Pharm Assoc (2003) 2021. doi: 10.1016/j.japh.2021.08.016.	Wrong outcome
Rubino AS, Santo LS de, Pisano A, Di Mauro M, Benussi S, Borghetti V et al. Cardiac surgery practice during the COVID-19 outbreak: a multicentre national survey. Eur J Cardiothorac Surg 2021; 59(4):901–7. doi: 10.1093/ejcts/ezaa436.	Wrong outcome
Ruiz C, Llopis D, Roman A, Alfayate E, Herrera-Peco I. Spanish radiographers' concerns about the COVID-19 pandemic. Radiography (Lond) 2021; 27(2):414–8. doi: 10.1016/j.radi.2020.10.001.	Wrong outcome
Saddik B, Al-Bluwi N, Shukla A, Barqawi H, Alsayed HAH, Sharif-Askari NS et al. Determinants of healthcare workers perceptions, acceptance and choice of COVID-19 vaccines: a cross-sectional study from the United Arab Emirates. Hum Vaccin Immunother 2021:1–9.	Wrong outcome
Saeed BA, Shabila NP, Aziz AJ. Stress and anxiety among physicians during the COVID-19 outbreak in the Iraqi Kurdistan Region: An online survey. PLoS One 2021; 16(6):e0253903. doi: 10.1371/journal.pone.0253903.	Wrong outcome
Sagaon-Teyssier L, Kamissoko A, Yattassaye A, Diallo F, Rojas Castro D, Delabre R et al. Assessment of mental health outcomes and associated factors among workers in community-based HIV care centers in the early stage of the COVID-19 outbreak in Mali. Health Policy Open 2020; 1:100017. doi: 10.1016/j.hpopen.2020.100017.	Wrong outcome
Sajjanar A, Rojekar N, Gahlod N, Shukla H, Bhattad D, Sajjanar J. Knowledge and Perception of COVID-19 among Pedodontists in India: A Quick Online Cross-sectional Study. Int J Clin Pediatr Dent 2020; 13(Suppl 1):S98-S101. doi: 10.5005/jp-journals-10005-1887.	Wrong outcome
Sakarde A, Takhelmayum R, Garg S, Kushwaha AS. COVID-19 transmission: a positive perspective. Horm Mol Biol Clin Investig 2021. doi: 10.1515/hmbci-2021-0006.	Wrong study population
Salas-Vallina A, Ferrer-Franco A, Herrera J. Fostering the healthcare workforce during the COVID-19 pandemic: Shared leadership, social capital, and contagion among health professionals. Int J Health Plann Manage 2020; 35(6):1606–10. doi: 10.1002/hpm.3035.	Wrong outcome
Salgarello S, Salvadori M, Mazzoleni F, Francinelli J, Bertoletti P, Audino E et al. The New Normalcy in Dentistry after the COVID-19 Pandemic: An Italian Cross-Sectional Survey. Dent J (Basel) 2021; 9(8). doi: 10.3390/dj9080086.	Wrong outcome
Salica JP, Potilinski C, Querci M, Navarro I, Rivero JS, Daponte P et al. A Year of Living Dangerously: Challenges and Recommendations for Safely Performing Ophthalmic Surgery During the COVID-19 Pandemic, from Start to Finish. Clin Ophthalmol 2021; 15:261–78. doi: 10.2147/OPTH.S283327.	No empirical study
Sampaio M, Haro MVN, Sousa B de, Melo WV, Hoffman HG. Therapists Make the Switch to Telepsychology to Safely Continue Treating Their Patients During the COVID-19 Pandemic. Virtual Reality Telepsychology May Be Next. Front Virtual Real 2021; 1. doi: 10.3389/frvir.2020.576421.	Wrong outcome
Santo LS de, Rubino AS, Torella M, Galbiati D, Iannelli G, Iesu S et al. Cardiac surgery practice during the COVID-19 outbreak: a regionwide survey. J Thorac Dis 2021; 13(1):125–32. doi: 10.21037/jtd-20-2298.	Wrong outcome
Scheiber B, Spiegl C, Wiederin C, Schifferegger E, Schiefermeier-Mach N. Post-COVID-19 Rehabilitation: Perception and Experience of Austrian Physiotherapists and Physiotherapy Students. Int J Environ Res Public Health 2021; 18(16). doi: 10.3390/ijerph18168730.	Wrong outcome
Schleicher I, Davids L, Latta N, Kreiß AF, Kreuder J. Training of physical examination techniques in video conferences. GMS J Med Educ 2021; 38(1):Doc6. doi: 10.3205/zma001402.	Wrong outcome
Schlögl M, Singler K, Martinez-Velilla N, Jan S, Bischoff-Ferrari HA, Roller-Wirnsberger RE et al. Communication during the COVID-19 pandemic: evaluation study on self-perceived competences and views of health care professionals. Eur Geriatr Med 2021:1–10. doi: 10.1007/s41999-021-00532-1.	Wrong outcome
Schmidt B, Crepaldi MA, Bolze SDA, Neiva-Silva L, Demenech LM. Saúde mental e intervenções psicológicas diante da pandemia do novo coronavírus (COVID-19) = Mental health and psychological interventions during the new coronavirus pandemic (COVID-19). Estudos de Psicologia 2020; 37. Verfügbar unter: https://search.ebscohost.com/login.aspx?direct=true&db=psyh&AN=2020-44139-001&site=ehost-live.	Wrong outcome
Selçuk Tosun A, Akgül Gündoğdu N, Taş F. Anxiety levels and solution-focused thinking skills of nurses and midwives working in primary care during the COVID-19 pandemic: A descriptive correlational study. J Nurs Manag 2021. doi: 10.1111/jonm.13334.	Wrong outcome
Serrano-Ripoll MJ, Ricci-Cabello I, Jiménez R, Zamanillo-Campos R, Yañez-Juan AM, Bennasar-Veny M et al. Effect of a mobile-based intervention on mental health in frontline healthcare workers against COVID-19: Protocol for a randomized controlled trial. J Adv Nurs 2021; 77(6):2898–907. doi: 10.1111/jan.14813.	Wrong outcome
Setiawati Y, Wahyuhadi J, Joestandari F, Maramis MM, Atika A. Anxiety and Resilience of Healthcare Workers During COVID-19 Pandemic in Indonesia. J Multidiscip Healthc 2021; 14:1–8. doi: 10.2147/JMDH.S276655.	Wrong outcome
Shah V, Tyagi N, Trivedi D. Extra Precautions while Caring for a Suspected COVID-19 Patient in an ICU beyond PPE and Hand Hygiene. Indian J Crit Care Med 2021; 25(3):331–6. doi: 10.5005/jp-journals-10071-23767.	No empirical study
Shah Z, Singh V, Supehia S, Mohan L, Gupta PK, Sharma M et al. Expectations of healthcare personnel from infection prevention and control services for preparedness of healthcare organisation in view of COVID-19 pandemic. Med J Armed Forces India 2021; 77(Suppl 2):S459-S465. doi: 10.1016/j.mjafi.2021.03.013.	Wrong outcome
Shahid H, Haider MZ, Taqi M, Gulzar A, Zamani Z, Fatima T et al. COVID-19 and Its Psychological Impacts on Healthcare Staff - A Multi-Centric Comparative Cross-Sectional Study. Cureus 2020; 12(11):e11753. doi: 10.7759/cureus.11753.	Wrong outcome
Shamsalinia A, Mahmoudian A, Bahrami S, Ghaffari F. Risk Factors and Psychological Consequences of COVID-19 Outbreak: Perspective and Experience of Iranian Healthcare Workers on the Front Lines. Disasters 2022.	Wrong outcome
Sharma A, Bhardwaj R. COVID-19 and ENT surgery: a brief review of essential precautions and triage. Eur Arch Otorhinolaryngol 2021; 278(5):1301–5. doi: 10.1007/s00405-020-06207-0.	No empirical study
Sharma A, Winkelman RD, Schlenk RP, Rasmussen PA, Angelov L, Benzil DL. The Utility of Remote Video Technology in Continuing Neurosurgical Care in the COVID-19 Era: Reflections from the Past Year. World Neurosurg 2021. doi: 10.1016/j.wneu.2021.08.145.	Wrong outcome
Sharma K, Goswami A, Sarun SM. Impact of COVID-19 Pandemic and Pattern of Patient Care in Otorhinolaryngology Practice in a Tertiary Referral Centre. Indian J Otolaryngol Head Neck Surg 2021:1–8. doi: 10.1007/s12070-020-02314-w.	Wrong outcome
Shrestha A, Shrestha A, Sonnenberg T, Shrestha R. COVID-19 Emergency Department Protocols: Experience of Protocol Implementation Through in-situ Simulation. Open Access Emerg Med 2020; 12:293–303. doi: 10.2147/OAEM.S266702.	No empirical study
Shrivastava D, Alduraywish AA, Srivastava KC, Alsharari AF, Al-Johani K, Sghaireen MG et al. Assessment of knowledge and attitude of allied healthcare professionals about COVID-19 across Saudi Arabia. Work 2021; 68(2):305–15. doi: 10.3233/WOR-203377.	Wrong study population
Silva MT, Galvao TF, Chapman E, Da Silva EN, Barreto JOM. Dissemination interventions to improve healthcare workers' adherence with infection prevention and control guidelines: a systematic review and meta-analysis. Implement Sci 2021; 16(1):92.	Wrong outcome
Silverberg SL, Puchalski Ritchie LM, Gobat N, Murthy S. COVID-19 infection prevention and control procedures and institutional trust: Perceptions of Canadian intensive care and emergency department nurses. Can J Anaesth 2021; 68(8):1165–75. doi: 10.1007/s12630-021-02028-9.	Wrong outcome
Silverman HJ, Kheirbek RE, Moscou-Jackson G, Day J. Moral distress in nurses caring for patients with Covid-19. Nurs Ethics 2021:9697330211003217. doi: 10.1177/09697330211003217.	Wrong outcome
Simonelli C, Paneroni M, Fokom AG, Saleri M, Speltoni I, Favero I et al. How the COVID-19 infection tsunami revolutionized the work of respiratory physiotherapists: an experience from Northern Italy. Monaldi Arch Chest Dis 2020; 90(2). doi: 10.4081/monaldi.2020.1085.	Wrong outcome
Singh L, Kanstrup M, Depa K, Falk A-C, Lindström V, Dahl O et al. Digitalizing a Brief Intervention to Reduce Intrusive Memories of Psychological Trauma for Health Care Staff Working During COVID-19: Exploratory Pilot Study With Nurses. JMIR Form Res 2021; 5(5):e27473. doi: 10.2196/27473.	Wrong outcome
Siu HY-H, Kristof L, Elston D, Hafid A, Mather F. A cross-sectional survey assessing the preparedness of the long-term care sector to respond to the COVID-19 pandemic in Ontario, Canada. BMC Geriatr 2020; 20(1):421. doi: 10.1186/s12877-020-01828-w.	Wrong outcome
Slimano F, Baudouin A, Zerbit J, Toulemonde-Deldicque A, Thomas-Schoemann A, Chevrier R et al. Cancer, immune suppression and Coronavirus Disease-19 (COVID-19): Need to manage drug safety (French Society for Oncology Pharmacy SFPO guidelines). Cancer Treat Rev 2020; 88:102063. doi: 10.1016/j.ctrv.2020.102063.	No empirical study
Smith D, Montagne J, Raices M, Dietrich A, Bisso IC, Las Heras M et al. Tracheostomy in the intensive care unit: Guidelines during COVID-19 worldwide pandemic. Am J Otolaryngol 2020; 41(5):102578. doi: 10.1016/j.amjoto.2020.102578.	No empirical study
Sougou NM, Diouf JB, Diallo AA, Seck I. Risk perception of COVID-19 pandemic among health care providers: qualitative study conducted at the King Baudoin Hospital in Guédiawaye, the first hospital faced with managing a community-acquired COVID-19 case in Senegal. Pan Afr Med J 2020; 37(Suppl 1):23. doi: 10.11604/pamj.supp.2020.37.23.25389.	Wrong outcome
Spiess JA. Community health nurse educators and disaster nursing education: ProQuest Information & Learning.	Wrong outcome
Stallmach A, Sturm A, Blumenstein I, Helwig U, Koletzko S, Lynen P et al. Addendum to S3-Guidelines Crohn's disease and ulcerative colitis: Management of Patients with Inflammatory Bowel Disease in the COVID-19 Pandemic - open questions and answers. Z Gastroenterol 2020; 58(10):982–1002. doi: 10.1055/a-1234-8079.	No empirical study
Stöcker A, Demirer I, Gunkel S, Hoffmann J, Mause L, Ohnhäuser T et al. Stockpiled personal protective equipment and knowledge of pandemic plans as predictors of perceived pandemic preparedness among German general practitioners. PLoS One 2021; 16(8):e0255986. doi: 10.1371/journal.pone.0255986.	Wrong outcome
Stuart RL, Zhu W, Morand EF, Stripp A. Breaking the chain of transmission within a tertiary health service: An approach to contact tracing during the COVID-19 pandemic. Infect Dis Health 2021; 26(2):118–22. doi: 10.1016/j.idh.2020.11.003.	Wrong outcome
Subhan R, Ismail WA, Musharraf S, Khan M, Hafeez R, Alam MK. Teledentistry as a Supportive Tool for Dentists in Pakistan. Biomed Res Int 2021; 2021:8757859. doi: 10.1155/2021/8757859.	Wrong outcome
Sun D, Yang D, Li Y, Zhou J, Wang W, Wang Q et al. Psychological impact of 2019 novel coronavirus (2019-nCoV) outbreak in health workers in China. Epidemiol Infect 2020; 148:e96. doi: 10.1017/S0950268820001090.	Wrong outcome
Suppan L, Abbas M, Catho G, Stuby L, Regard S, Harbarth S et al. Impact of a Serious Game on the Intention to Change Infection Prevention and Control Practices in Nursing Homes During the COVID-19 Pandemic: Protocol for a Web-Based Randomized Controlled Trial. JMIR Res Protoc 2020; 9(12):e25595. doi: 10.2196/25595.	No empirical study
Suri RS, Antonsen JE, Banks CA, Clark DA, Davison SN, Frenette CH et al. Management of Outpatient Hemodialysis During the COVID-19 Pandemic: Recommendations From the Canadian Society of Nephrology COVID-19 Rapid Response Team. Can J Kidney Health Dis 2020; 7:2054358120938564. doi: 10.1177/2054358120938564.	No empirical study
Swiatek PR, Weiner J, Alvandi BA, Johnson D, Butler B, Tjong V et al. Evaluating the Early Impact of the COVID-19 Pandemic on Sports Surgery Fellowship Education. Cureus 2021; 13(1):e12943. doi: 10.7759/cureus.12943.	Wrong outcome
Swiatek PR, Weiner JA, Butler BA, McCarthy MH, Louie PK, Wolinsky J-P et al. Assessing the Early Impact of the COVID-19 Pandemic on Spine Surgery Fellowship Education. Clin Spine Surg 2021; 34(4):E186-E193. doi: 10.1097/BSD.0000000000001073.	Wrong outcome
Swords C, Bergman L, Wilson-Jeffers R, Randall D, Morris LL, Brenner MJ et al. Multidisciplinary Tracheostomy Quality Improvement in the COVID-19 Pandemic: Building a Global Learning Community. Ann Otol Rhinol Laryngol 2021; 130(3):262–72. doi: 10.1177/0003489420941542.	Wrong outcome
Tack J, Schol J, Geeraerts A, Huang I-H, Mori H, Scarpellini E et al. A survey on the impact of the COVID-19 pandemic on motility and functional investigations in Europe and considerations for recommencing activities in the early recovery phase. Neurogastroenterol Motil 2020; 32(7):e13926. doi: 10.1111/nmo.13926.	No empirical study
Taha MA, Hall CA, Rathbone RF, Corsten LA, Bowie CR, Waguespack PJ et al. Rhinologic Procedures in the Era of COVID-19: Health-care Provider Protection Protocol. Am J Rhinol Allergy 2020; 34(4):451–5. doi: 10.1177/1945892420927178.	Wrong outcome
Tan R, Yu T, Luo K, Teng F, Liu Y, Luo J et al. Experiences of clinical first-line nurses treating patients with COVID-19: A qualitative study. J Nurs Manag 2020; 28(6):1381–90. doi: 10.1111/jonm.13095.	Wrong outcome
Tangcharoensathien V, Calleja N, Nguyen T, Purnat T, D'Agostino M, Garcia-Saiso S et al. Framework for Managing the COVID-19 Infodemic: Methods and Results of an Online, Crowdsourced WHO Technical Consultation. J Med Internet Res 2020; 22(6):e19659. doi: 10.2196/19659.	No empirical study
Teng Z, Wei Z, Qiu Y, Tan Y, Chen J, Tang H et al. Psychological status and fatigue of frontline staff two months after the COVID-19 pandemic outbreak in China: A cross-sectional study. J Affect Disord 2020; 275:247–52. Verfügbar unter: https://search.ebscohost.com/login.aspx?direct=true&db=psyh&AN=2020-56963-038&site=ehost-live.	Wrong outcome
Teoh CW, Gaudreault-Tremblay M-M, Blydt-Hansen TD, Goldberg A, Arora S, Feber J et al. Management of Pediatric Kidney Transplant Patients During the COVID-19 Pandemic: Guidance From the Canadian Society of Transplantation Pediatric Group. Can J Kidney Health Dis 2020; 7:2054358120967845. doi: 10.1177/2054358120967845.	No empirical study
Testoni I, Franco C, Gallo Stampino E, Iacona E, Crupi R, Pagano C. Facing COVID-19 Between Sensory and Psychoemotional Stress, and Instrumental Deprivation: A Qualitative Study of Unmanageable Critical Incidents With Doctors and Nurses in Two Hospitals in Northern Italy. Front Psychol 2021; 12:622894. doi: 10.3389/fpsyg.2021.622894.	Wrong outcome
Thies KM, Gonzalez M, Porto A, Ashley KL, Korman S, Lamb M. Project ECHO COVID-19: Vulnerable Populations and Telehealth Early in the Pandemic. J Prim Care Community Health 2021; 12:21501327211019286. doi: 10.1177/21501327211019286.	No empirical study
Thomaier L, Teoh D, Jewett P, Beckwith H, Parsons H, Yuan J et al. Emotional health concerns of oncology physicians in the United States: Fallout during the COVID-19 pandemic. PLoS One 2020; 15(11):e0242767. doi: 10.1371/journal.pone.0242767.	Wrong outcome
Thomas TA, Davis FD, Kumar S, Thammasitboon S, Rushton CH. COVID-19 and Moral Distress: A Pediatric Critical Care Survey. Am J Crit Care 2021:e1-e19. doi: 10.4037/ajcc2021999.	Wrong outcome
Thompson MA, Fuhlbrigge AL, Pearson DW, Saxon DR, Oberst-Walsh LA, Thomas JF. Building eConsult (Electronic Consults) Capability at an Academic Medical Center to Improve Efficiencies in Delivering Specialty Care. J Prim Care Community Health 2021; 12:21501327211005303. doi: 10.1177/21501327211005303.	Wrong outcome
Tiwari D, Naidoo K, Chatiwala N, Bartlo PL, Triola A, Ong B et al. Exploratory Analysis of Physical Therapy Process of Care and Psychosocial Impact of the COVID-19 Pandemic on Physical Therapists. Phys Ther 2021; 101(6). doi: 10.1093/ptj/pzab088.	Wrong outcome
Tng XJJ, Chew QH, Sim K. Psychological sequelae within different populations during the COVID-19 pandemic: a rapid review of extant evidence. Singapore Med J 2020. doi: 10.11622/smedj.2020111.	Wrong outcome
Todsen T, Bohr A, Hovgaard LH, Eið RC, Benfield T, Svendsen MBS et al. Valid and Reliable Assessment of Upper Respiratory Tract Specimen Collection Skills during the COVID-19 Pandemic. Diagnostics (Basel, Switzerland) 2021; 11(11).	Wrong outcome
Torres C, Ogbu-Nwobodo L, Alsan M, Stanford FC, Banerjee A, Breza E et al. Effect of Physician-Delivered COVID-19 Public Health Messages and Messages Acknowledging Racial Inequity on Black and White Adults' Knowledge, Beliefs, and Practices Related to COVID-19: A Randomized Clinical Trial. JAMA Netw Open 2021; 4(7):e2117115. doi: 10.1001/jamanetworkopen.2021.17115.	Wrong outcome
Tranter I, Magin P, van Driel ML. Immunising older Australians: Pre-COVID-19 vaccine perspectives from general practice training. Aust J Gen Pract 2021; 50(6):388–93. doi: 10.31128/AJGP-02-21-5844.	Wrong outcome
Travers JL, Schroeder K, Norful AA, Aliyu S. The influence of empowered work environments on the psychological experiences of nursing assistants during COVID-19: a qualitative study. BMC Nurs 2020; 19:98. doi: 10.1186/s12912-020-00489-9.	Wrong outcome
Trivedi PH, Trivedi SP, Ghadge NM, Bajani DP, Trivedi AS. Safe Gynecological Laparoscopic Surgery during COVID Times. J Hum Reprod Sci 2020; 13(4):310–6. doi: 10.4103/jhrs.JHRS_185_20.	Wrong outcome
Turner S, Niño N, Segura C, Botero-Tovar N. Organisational responses to mitigate the effects of COVID-19 on healthcare workers: a qualitative case study from Bogotá, Colombia. BMC Health Serv Res 2021; 21(1):792. doi: 10.1186/s12913-021-06825-2.	Wrong outcome
Tzeng C-WD, Teshome M, Katz MHG, Weinberg JS, Lai SY, Antonoff MB et al. Cancer Surgery Scheduling During and After the COVID-19 First Wave: The MD Anderson Cancer Center Experience. Ann Surg 2020; 272(2):e106-e111. doi: 10.1097/SLA.0000000000004092.	Wrong outcome
Uebbing E, Lacroix M, Bratberg J, Federico C. Pharmacists' response during a pandemic: A survey on readiness to test during COVID-19. J Am Pharm Assoc (2003) 2021; 61(2):e80-e84. doi: 10.1016/j.japh.2020.10.003.	Wrong outcome
Utunen H, George R, Ndiaye N, Tokar A, Attias M, Gamhewage G. Delivering WHO's Life-Saving Information in Real-Time During a Pandemic Through an Online Learning Platform: Evidence from Global Use. Stud Health Technol Inform 2021; 281:969–73. doi: 10.3233/SHTI210322.	Wrong outcome
Uziel N, Gilon E, Meyerson J, Levin L, Khehra A, Emodi-Perlman A et al. Dental personnel in Israel, Canada, and France during the COVID-19 pandemic: attitudes, worries, emotional responses, and posttraumatic growth. Quintessence Int 2021; 0(0):444–53. doi: 10.3290/j.qi.b936999.	Wrong outcome
V Babu M, Arumugam MK, Debnath DJ. Simulated Patient Environment: A Training Tool for Healthcare Professionals in COVID-19 Era. Adv Med Educ Pract 2021; 12:579–85. doi: 10.2147/AMEP.S297536.	Wrong outcome
Vaish A, Jain VK, Iyengar KP, Vaishya R. COVID‑19: Current Knowledge and Best Practices for Orthopaedic Surgeons. Indian J Orthop 2020; 54(6):1–2. doi: 10.1007/s43465-020-00183-7.	No empirical study
Vaishnav D, Patel B. Laparoscopic Gastrointestinal Surgery During COVID-19 Pandemic: Single-Center Experience. J Laparoendosc Adv Surg Tech A 2021; 31(4):455–7. doi: 10.1089/lap.2020.0481.	No empirical study
Valera Felices JL, Gimeno Cardells A, Gimeno Peribañez MA, Díaz-Pérez D, Miranda Valladares S, Peña-Otero D. Risk factors associated with SARS-CoV-2 infection among health professionals in Spain. Anales del sistema sanitario de Navarra 2021; 44(3):397–404.	Wrong outcome
Vanhaecht K, Seys D, Bruyneel L, Cox B, Kaesemans G, Cloet M et al. COVID-19 is having a destructive impact on health-care workers' mental well-being. Int J Qual Health Care 2021; 33(1). doi: 10.1093/intqhc/mzaa158.	Wrong outcome
Velana M, Rinkenauer G. Individual-Level Interventions for Decreasing Job-Related Stress and Enhancing Coping Strategies Among Nurses: A Systematic Review. Front Psychol 2021; 12:708696. doi: 10.3389/fpsyg.2021.708696.	Wrong outcome
Verbeek JH, Rajamaki B, Ijaz S, Sauni R, Toomey E, Blackwood B et al. Personal protective equipment for preventing highly infectious diseases due to exposure to contaminated body fluids in healthcare staff. Cochrane Database Syst Rev 2020; 4(4):CD011621. doi: 10.1002/14651858.CD011621.pub4.	Wrong outcome
Verbeek JH, Rajamaki B, Ijaz S, Tikka C, Ruotsalainen JH, Edmond MB et al. Personal protective equipment for preventing highly infectious diseases due to exposure to contaminated body fluids in healthcare staff. Cochrane Database Syst Rev 2019; 7(7):CD011621. doi: 10.1002/14651858.CD011621.pub3.	Wrong outcome
Verger P, Scronias D. Changes in general practitioners' attitudes toward COVID-19 vaccination after first interim results: a longitudinal approach in France. Hum Vaccin Immunother 2021; 17(10):3408–12. doi: 10.1080/21645515.2021.1943990.	Wrong outcome
Vigorito C, Faggiano P, Mureddu GF. COVID-19 pandemic: what consequences for cardiac rehabilitation? Monaldi Arch Chest Dis 2020; 90(1). doi: 10.4081/monaldi.2020.1315.	No empirical study
Vilendrer S, Patel B, Chadwick W, Hwa M, Asch S, Pageler N et al. Rapid Deployment of Inpatient Telemedicine In Response to COVID-19 Across Three Health Systems. J Am Med Inform Assoc 2020; 27(7):1102–9. doi: 10.1093/jamia/ocaa077.	Wrong outcome
Vindrola-Padros C, Andrews L, Dowrick A, Djellouli N, Fillmore H, Bautista Gonzalez E et al. Perceptions and experiences of healthcare workers during the COVID-19 pandemic in the UK. BMJ Open 2020; 10(11):e040503. doi: 10.1136/bmjopen-2020-040503.	Wrong outcome
Viswanathan VK, Subramanian S, Rao AK. Principles for Managing Patients with Spinal Ailments in the Coronavirus Disease 2019 Era: What Do We Know So Far? An Evidence-Based, Narrative Review. Asian Spine J 2020; 14(4):572–80. doi: 10.31616/asj.2020.0248.	No empirical study
Vitacca M, Carone M, Clini EM, Paneroni M, Lazzeri M, Lanza A et al. Joint Statement on the Role of Respiratory Rehabilitation in the COVID-19 Crisis: The Italian Position Paper. Respiration 2020; 99(6):493–9. doi: 10.1159/000508399.	No empirical study
Vyas T, Khanna SS, Vadlamudi A, Bagga SK, Gulia SK, Marripudi M. Corona virus disease bring a new challenge for the dentistry: A review. J Family Med Prim Care 2020; 9(8):3883–9. doi: 10.4103/jfmpc.jfmpc_589_20.	No empirical study
Wanat M, Hoste M, Gobat N, Anastasaki M, Böhmer F, Chlabicz S et al. Transformation of primary care during the COVID-19 pandemic: experiences of healthcare professionals in eight European countries. Br J Gen Pract 2021; 71(709):e634-e642. doi: 10.3399/BJGP.2020.1112.	Wrong outcome
Wilson G, Currie O, Bidwell S, Saeed B, Dowell A, Halim AA et al. Empty waiting rooms: the New Zealand general practice experience with telehealth during the COVID-19 pandemic. N Z Med J 2021; 134(1538):89–101.	Wrong outcome
Windisch O, Zamberg I, Zanella M-C, Gayet-Ageron A, Blondon K, Schiffer E et al. Using mHealth to Increase the Reach of Local Guidance to Health Professionals as Part of an Institutional Response Plan to the COVID-19 Outbreak: Usage Analysis Study. JMIR Mhealth Uhealth 2020; 8(8):e20025. doi: 10.2196/20025.	Wrong outcome
Xiong Y, Chen L, Lin Z, Panayi AC, Mi B, Liu G. Orthopaedic Guidelines for the COVID-19 Post-Outbreak Period: Experience from Wuhan, People's Republic of China. J Bone Joint Surg Am 2020; 102(15):e87. doi: 10.2106/JBJS.20.00773.	No empirical study
Yi Z-M, Hu Y, Wang G-R, Zhao R-S. Mapping Evidence of Pharmacy Services for COVID-19 in China. Front Pharmacol 2020; 11:555753. doi: 10.3389/fphar.2020.555753.	No empirical study
Yi Z-M, Hu Y, Wang G-R, Zhao R-S. Mapping Evidence of Pharmacy Services for COVID-19 in China. Front Pharmacol 2020; 11:555753. doi: 10.3389/fphar.2020.555753.	Wrong outcome
Yılmaz TE, Yılmaz T, Örnek Büken N, Özkara A, Altıntaş KH. Awareness of family physician residents of their roles in disaster health management: a cross-sectional study in Turkey. Prim Health Care Res Dev 2020; 21:e47. doi: 10.1017/S146342362000047X.	Wrong outcome
Yuan X, Xi H, Le Y, Xu H, Wang J, Meng X et al. Online survey on healthcare skin reactions for wearing medical-grade protective equipment against COVID-19 in Hubei Province, China. PLoS One 2021; 16(4):e0250869. doi: 10.1371/journal.pone.0250869.	Wrong outcome
Žemaitienė N, Kukulskienė M, Miglinė V, Kubilienė L, Urbonaitė G, Digrytė-Šertvytienė L et al. Psychological Aspects of Media Communication during the COVID-19 Pandemic: Insights from Healthcare and Pharmacy Specialists in Lithuania. Healthcare (Basel) 2021; 9(10). doi: 10.3390/healthcare9101297.	Wrong outcome
Zhang X, Sheng Q, Wang X, Cai C. The experience of frontline nurses four months after COVID-19 rescue task in China: A qualitative study. Arch Psychiatr Nurs 2021; 35(4):358–63. doi: 10.1016/j.apnu.2021.05.007.	Wrong outcome
Zhang Y-G, Le Shen, Zhang S-J, Wang H-Z, Zhang X-H, Huang Y-G. Head and Face Protection of the Health Care Workers in the Operating Room of Peking Union Medical College Hospital during the Corona Virus Disease-19 Pandemic. Zhongguo yi xue ke xue yuan xue bao. Acta Academiae Medicinae Sinicae 2021; 43(5):767–72.	Wrong outcome
Zhao J, Wang Y, Fisher M, Liu R. Slower recovery of outpatient clinics than inpatient services for stroke and other neurological diseases after COVID-19 pandemic. CNS Neurosci Ther 2020; 26(12):1322–6. Verfügbar unter: https://search.ebscohost.com/login.aspx?direct=true&db=psyh&AN=2020-78500-001&site=ehost-live.	Wrong outcome
Zhou S, Dong X, Liu F, Zhang Y, Yue D, Zhou Q et al. A stepped wedge cluster randomized control trial to evaluate the implementation and effectiveness of optimized initiatives in improving quality of care for ST segment elevation myocardial infarction in response to the COVID-19 outbreak. Implement Sci 2021; 16(1):38. doi: 10.1186/s13012-021-01107-1.	Wrong outcome
Zhou Y, Wang W, Sun Y, Qian W, Liu Z, Wang R et al. The prevalence and risk factors of psychological disturbances of frontline medical staff in china under the COVID-19 epidemic: Workload should be concerned. J Affect Disord 2020; 277:510–4. doi: 10.1016/j.jad.2020.08.059.	Wrong outcome

## Sheet: List of included studies
List of excluded studies
References (n=489)
Abalkhail A, Mahmud I, Alhumaydhi FA, Alslamah T, Alwashmi ASS, Vinnakota D et al. Hand Hygiene Knowledge and Perception among the Healthcare Workers during the COVID-19 Pandemic in Qassim, Saudi Arabia: A Cross-Sectional Survey. Healthcare (Basel) 2021; 9(12). doi: 10.3390/healthcare9121627.
Abdel Jalil M, Alsous MM, Abu Hammour K, Saleh MM, Mousa R, Hammad EA. Role of Pharmacists in COVID-19 Disease: A Jordanian Perspective. Disaster Med Public Health Prep 2020; 14(6):782–8. doi: 10.1017/dmp.2020.186.
Abdel Wahed WY, Hefzy EM, Ahmed MI, Hamed NS. Assessment of Knowledge, Attitudes, and Perception of Health Care Workers Regarding COVID-19, A Cross-Sectional Study from Egypt. J Community Health 2020; 45(6):1242–51. doi: 10.1007/s10900-020-00882-0.
Abdulwahab M, Kamal M, AlAli AM, Husain YM, Safar M. Knowledge and Perceptions of COVID-19 Among Health Care Professionals, Medical Students, and Dental Students in the GCC Region: A Cross-Sectional Correlational Study. J Multidiscip Healthc 2021; 14:1223–32. doi: 10.2147/JMDH.S306324.
Abed Alah M, Abdeen S, Selim N, Hamdani D, Radwan E, Sharaf N et al. Knowledge and Perceived Effectiveness of Infection Prevention and Control Measures Among Health Care Workers During the COVID-19 Pandemic: A National Survey. J Nurs Care Qual 2021. doi: 10.1097/NCQ.0000000000000615.
Abene EE, Ocheke AN, Ozoilo KN, Gimba ZM, Okeke EN, Agbaji OO et al. Knowledge, attitudes and practices towards Covid-19 among Nigerian healthcare workers during the Covid-19 pandemic: A single centre survey. Niger J Clin Pract 2021; 24(12):1846–51. doi: 10.4103/njcp.njcp_365_20.
Abou-Abbas L, Nasser Z, Fares Y, Chahrour M, El Haidari R, Atoui R. Knowledge and practice of physicians during COVID-19 pandemic: a cross-sectional study in Lebanon. BMC Public Health 2020; 20(1):1474. doi: 10.1186/s12889-020-09585-6.
Aburas W, Alshammari TM. Pharmacists' roles in emergency and disasters: COVID-19 as an example. Saudi Pharm J 2020; 28(12):1797–816. doi: 10.1016/j.jsps.2020.11.006.
Adane M, Ademas A, Kloos H. Knowledge, attitudes, and perceptions of COVID-19 vaccine and refusal to receive COVID-19 vaccine among healthcare workers in northeastern Ethiopia. BMC Public Health 2022; 22(1):128. doi: 10.1186/s12889-021-12362-8.
Adekoya MN, Adeyemi TE, Aikins EA. COVID-19 risks and extra-protective measures practised among Nigerian orthodontists and orthodontic residents. Niger Postgrad Med J 2021; 28(2):88–93. doi: 10.4103/npmj.npmj_576_21.
Adola SG, Degavi G, Edwin SEK, Utura T, Gemede U, Kasimayan P. Assessment of factors affecting practice towards COVID-19 among health care workers in health care facility of West Guji Zone, South Ethiopia, 2020. Pan Afr Med J 2021; 39:53. doi: 10.11604/pamj.2021.39.53.27798.
Agarwal A, Ranjan P, Saikaustubh Y, Rohilla P, Kumari A, Prasad I et al. Development and validation of a questionnaire for assessing preventive practices and barriers among health care workers in COVID-19 pandemic. Indian J Med Microbiol 2021; 39(2):200–11. doi: 10.1016/j.ijmmb.2021.03.006.
Agarwal A, Ranjan P, Saraswat A, Kasi K, Bharadiya V, Vikram N et al. Are health care workers following preventive practices in the COVID-19 pandemic properly? - A cross-sectional survey from India. Diabetes Metab Syndr 2021; 15(1):69–75. doi: 10.1016/j.dsx.2020.12.016.
Agarwal D, Agarwal M, Chandra M, Mishra A, Agarwal R. Knowledge assessment and outcomes of otolaryngology practice amidst the COVID-19 pandemic in a busy ENT department. Ann R Coll Surg Engl 2021; 103(8):589–98. doi: 10.1308/rcsann.2021.0004.
Ahmad J, Anwar S, Latif A, Haq NU, Sharif M, Nauman AA. Association of PPE Availability, Training, and Practices with COVID-19 Sero-Prevalence in Nurses and Paramedics in Tertiary Care Hospitals of Peshawar, Pakistan. Disaster Med Public Health Prep 2020:1–5. doi: 10.1017/dmp.2020.438.
Ahmed GK, Ramadan HK-A, Refay SM, Khashbah MA. Comparison of knowledge, attitude, socioeconomic burden, and mental health disorders of COVID-19 pandemic between general population and health care workers in Egypt. Egypt J Neurol Psychiatr Neurosurg 2021; 57(1):25. doi: 10.1186/s41983-021-00280-w.
Ahmed MA, Jouhar R, Ahmed N, Adnan S, Aftab M, Zafar MS et al. Fear and Practice Modifications among Dentists to Combat Novel Coronavirus Disease (COVID-19) Outbreak. Int J Environ Res Public Health 2020; 17(8). doi: 10.3390/ijerph17082821.
Ahmed MH, Kanfe SG, Jarso MH. Intention to receive vaccine against COVID-19 and associated factors among health professionals working at public hospitals in resource limited settings. PLoS One 2021; 16(7):e0254391. doi: 10.1371/journal.pone.0254391.
Ahmed MH, Siraj SS, Klein J, Ali FY, Kanfe SG. Knowledge and Attitude Towards Second COVID-19 Vaccine Dose Among Health Professionals Working at Public Health Facilities in a Low Income Country. Infect Drug Resist 2021; 14:3125–34. doi: 10.2147/IDR.S327954.
Ahmed N, Shakoor M, Vohra F, Abduljabbar T, Mariam Q, Rehman MA. Knowledge, Awareness and Practice of Health care Professionals amid SARS-CoV-2, Corona Virus Disease Outbreak. Pak J Med Sci 2020; 36(COVID19-S4):S49-S56. doi: 10.12669/pjms.36.COVID19-S4.2704.
Akyurt N. Knowledge, practice and emotional status related to COVID-19 pandemic among radiology technicians working at pandemic hospitals. Eur J Radiol 2021; 134:109431. doi: 10.1016/j.ejrad.2020.109431.
Al Attar, Wesam Saleh A, Husain MA. Physiotherapists' knowledge and the implementation of COVID-19 infection prevention and control measures. Work 2021; 69(2):351–8. doi: 10.3233/WOR-210049.
Al Mazrouei N, Ibrahim RM, Al Meslamani AZ, Abdel-Qader DH, Sadeq AS, Mohamed Ibrahim O. The evolving role of community pharmacists during COVID-19 in the UAE; assessing preparedness and knowledge. Int J Pharm Pract 2021; 29(2):137–44. doi: 10.1093/ijpp/riaa003.
Aladelusi TO, Atiba FA, Gbadebo SO, Adeyemo YI, Olusanya AA, Akadiri OA. COVID-19 outbreak and dental health care provision in Nigeria: a national survey. BMC Oral Health 2021; 21(1):493. doi: 10.1186/s12903-021-01860-1.
Aladul MI, Kh Al-Qazaz H, Allela OQB. Healthcare professionals' knowledge, perception and practice towards COVID-19: A cross-sectional web-survey. J Pharm Health Serv Res 2020; 11(4):355–63. doi: 10.1111/jphs.12385.
Alam, ABMM, Azim Majumder, Md Anwarul, Haque M, Ashraf F, Khondoker MU, Mashreky SR, Wahab A et al. Disproportionate COVID-19 vaccine acceptance rate among healthcare professionals on the eve of nationwide vaccine distribution in Bangladesh. Expert Rev Vaccines 2021; 20(9):1167–75. doi: 10.1080/14760584.2021.1951248.
Alarfaj MA, Foula MS, Alshammary S, Nwesar FA, Eldamati AM, Alomar A et al. Impact of wearing personal protective equipment on the performance and decision making of surgeons during the COVID-19 pandemic: An observational cross-sectional study. Medicine (Baltimore) 2021; 100(37):e27240. doi: 10.1097/MD.0000000000027240.
Al-Ashwal FY, Kubas M, Zawiah M, Bitar AN, Mukred Saeed R, Sulaiman SAS et al. Healthcare workers' knowledge, preparedness, counselling practices, and perceived barriers to confront COVID-19: A cross-sectional study from a war-torn country, Yemen. PLoS One 2020; 15(12):e0243962. doi: 10.1371/journal.pone.0243962.
Alawa J, Walz L, Al-Ali S, Harle N, Wiles E, Awale MA et al. Knowledge of and preparedness for COVID-19 among Somali healthcare professionals: A cross-sectional study. PLoS One 2021; 16(11):e0259981. doi: 10.1371/journal.pone.0259981.
Albahri AH, Alnaqbi SA, Alnaqbi SA, Alshaali AO, Shahdoor SM. Knowledge, Attitude, and Practice Regarding COVID-19 Among Healthcare Workers in Primary Healthcare Centers in Dubai: A Cross-Sectional Survey, 2020. Front Public Health 2021; 9:617679. doi: 10.3389/fpubh.2021.617679.
ALBalawi HB, Alali NM. Evaluation of Knowledge, Attitude, and Practices toward the Outbreak Pandemic (COVID-19) Virus Disease among Ophthalmologists: A Cross-Sectional Study. Middle East Afr J Ophthalmol 2020; 27(3):164–71. doi: 10.4103/meajo.MEAJO_219_20.
Albarracin Z, Silverman M, Mineo J, Al-Abbasi B, Koff S, Martell C et al. Health Care Workers' Knowledge, Attitudes, and Beliefs Related to COVID-19 in Palliative Medicine and Hospice Care. Palliat Med Rep 2020; 1(1):331–8. doi: 10.1089/pmr.2020.0115.
Aldhuwayhi S, Mallineni SK, Sakhamuri S, Thakare AA, Mallineni S, Sajja R et al. Covid-19 Knowledge and Perceptions Among Dental Specialists: A Cross-Sectional Online Questionnaire Survey. Risk Manag Healthc Policy 2021; 14:2851–61. doi: 10.2147/RMHP.S306880.
Aldosary AH, Alayed GH. Willingness to vaccinate against Novel COVID-19 and contributing factors for the acceptance among nurses in Qassim, Saudi Arabia. Eur Rev Med Pharmacol Sci 2021; 25(20):6386–96. doi: 10.26355/eurrev_202110_27012.
Al-Dossary R, Alamri M, Albaqawi H, Al Hosis K, Aljeldah M, Aljohan M et al. Awareness, Attitudes, Prevention, and Perceptions of COVID-19 Outbreak among Nurses in Saudi Arabia. Int J Environ Res Public Health 2020; 17(21). doi: 10.3390/ijerph17218269.
Alduraywish AA, Srivastava KC, Shrivastava D, Sghaireen MG, Alsharari AF, Al-Johani K et al. A Countrywide Survey in Saudi Arabia Regarding the Knowledge and Attitude of Health Care Professionals about Coronavirus Disease (COVID-19). Int J Environ Res Public Health 2020; 17(20). doi: 10.3390/ijerph17207415.
Aleanizy FS, Alqahtani FY. Awareness and knowledge of COVID-19 infection control precautions and waste management among healthcare workers: Saudi cross-sectional study. Medicine (Baltimore) 2021; 100(21):e26102. doi: 10.1097/MD.0000000000026102.
Al-Faouri I, Hayajneh WA, Al-Zoubi NA, Yusef D, Al-Ghazo MA, Obeidat BR et al. Knowledge of health care workers regarding COVID-19 pandemic response plan; A study from a university affiliated hospital in Jordan. Heliyon 2021; 7(6):e07432. doi: 10.1016/j.heliyon.2021.e07432.
Alhaj AK, Al-Saadi T, Mohammad F, Alabri S. Neurosurgery Residents' Perspective on COVID-19: Knowledge, Readiness, and Impact of this Pandemic. World Neurosurg 2020; 139:e848-e858. doi: 10.1016/j.wneu.2020.05.087.
Alhasan K, Aljamaan F, Temsah M-H, Alshahrani F, Bassrawi R, Alhaboob A et al. COVID-19 Delta Variant: Perceptions, Worries, and Vaccine-Booster Acceptability among Healthcare Workers. Healthcare (Basel) 2021; 9(11). doi: 10.3390/healthcare9111566.
Al-Hity S, Bhamra N, Kumar R, Gupta KK, Howard J, Jolly K et al. Personal protective equipment guidance during a global pandemic: A statistical analysis of National perceived confidence, knowledge and educational deficits amongst UK-based doctors. Int J Clin Pract 2021; 75(5):e14029. doi: 10.1111/ijcp.14029.
Alhumaid S, Al Mutair A, Al Alawi Z, Alsuliman M, Ahmed GY, Rabaan AA et al. Knowledge of infection prevention and control among healthcare workers and factors influencing compliance: a systematic review. Antimicrob Resist Infect Control 2021; 10(1):86. doi: 10.1186/s13756-021-00957-0.
Aljahany M, Alassaf W, Alibrahim AA, Kentab O, Alotaibi A, Alresseeni A et al. Use of In Situ Simulation to Improve Emergency Department Readiness for the COVID-19 Pandemic. Prehosp Disaster Med 2021; 36(1):6–13. doi: 10.1017/S1049023X2000134X.
Alkhalifah FN, Tobbal AY, Fried JL. COVID-19 impact, knowledge and preparedness among dental hygienists in Saudi Arabia: A cross-sectional study. Int J Dent Hyg 2021. doi: 10.1111/idh.12544.
Almas K, Khan AS, Tabassum A, Nazir MA, Afaq A, Majeed A. Knowledge, Attitudes, and Clinical Practices of Dental Professionals during COVID-19 Pandemic in Pakistan. Eur J Dent 2020; 14(S 01):S63-S69. doi: 10.1055/s-0040-1718785.
Almatari M, Alghamdi A, Alamri S, Otaibey M, Alghamdi AJ, Alasmari A et al. Measuring Awareness of Infection Control Guidelines for Patients with COVID-19 in Radiology Departments in Saudi Arabia. Med Sci (Basel) 2021; 9(1). doi: 10.3390/medsci9010018.
Almohammed OA, Aldwihi LA, Alragas AM, Almoteer AI, Gopalakrishnan S, Alqahtani NM. Knowledge, Attitude, and Practices Associated With COVID-19 Among Healthcare Workers in Hospitals: A Cross-Sectional Study in Saudi Arabia. Front Public Health 2021; 9:643053. doi: 10.3389/fpubh.2021.643053.
Almutairi NF, Almaymuni AA, Thomas JT, Thomas T, Almalki A, Uthappa R. Comprehensive Knowledge and Preparedness among Dental Community to Confront COVID-19-A Multicentric Cross-Sectional Study. Int J Environ Res Public Health 2021; 19(1). doi: 10.3390/ijerph19010210.
Alotiby AA, Al-Harbi LN. Attitudes towards COVID-19-Related Medical Misinformation among Healthcare Workers and Non-Healthcare Workers in Saudi Arabia during the Pandemic: An Online Cross-Sectional Survey. Int J Environ Res Public Health 2021; 18(11). doi: 10.3390/ijerph18116123.
AlRasheed MM, AlShahrani AH, AlMuhaini SA, AlKofide HA, Alhawassi TM, Aldemerdash A et al. Knowledge, Attitude, and Practice Towards COVID-19 Among Pharmacists: A Cross-Sectional Study. Risk Manag Healthc Policy 2021; 14:3079–90. doi: 10.2147/RMHP.S317779.
Al-Rasheedi M, Alhazmi Y, Mateq Ali A, ALrajhi M, Alharbi NS, Alsuhaibani S et al. Public and healthcare providers awareness of Coronavirus (COVID-19) in Qassim Region, Saudi Arabia. Saudi J Biol Sci 2021; 28(1):90–8. doi: 10.1016/j.sjbs.2020.08.035.
Alreshidi NM, Haridi HK, Alaseeri R, Garcia M, Gaspar F, Alrashidi L. Assessing healthcare workers' knowledge, emotions and perceived institutional preparedness about COVID-19 pandemic at Saudi hospitals in the early phase of the pandemic. J Public Health Res 2020; 9(4):1936. doi: 10.4081/jphr.2020.1936.
Alrubaiee GG, Al-Qalah TAH, Al-Aawar MSA. Knowledge, attitudes, anxiety, and preventive behaviours towards COVID-19 among health care providers in Yemen: an online cross-sectional survey. BMC Public Health 2020; 20(1):1541. doi: 10.1186/s12889-020-09644-y.
Alsaffan A. Photodynamic therapy procedures in coronavirus (COVID-19) outbreak: perception of health risks among clinical dental faculty and dental students. Eur Rev Med Pharmacol Sci 2021; 25(24):8004–11. doi: 10.26355/eurrev_202112_27651.
Alsaleh MM, Sabbarini JM, Al-Batayneh OB, Khader YS. Changes in Behavior Management and Treatment Modalities in Pediatric Dentistry during COVID-19 Pandemic. Int J Clin Pediatr Dent 2020; 13(Suppl 1):S125-S131. doi: 10.5005/jp-journals-10005-1885.
Al-Sanafi M, Sallam M. Psychological Determinants of COVID-19 Vaccine Acceptance among Healthcare Workers in Kuwait: A Cross-Sectional Study Using the 5C and Vaccine Conspiracy Beliefs Scales. Vaccines (Basel) 2021; 9(7). doi: 10.3390/vaccines9070701.
Alshahrani A. Readiness of Community Pharmacists to Play a Supportive and Advocacy Role in the Fight Against Corona Virus Disease. Risk Manag Healthc Policy 2020; 13:3121–33. doi: 10.2147/RMHP.S282825.
Alsharif F. Nurses' Knowledge and Anxiety Levels toward COVID-19 in Saudi Arabia. Nursing reports (Pavia, Italy) 2021; 11(2):356–63. doi: 10.3390/nursrep11020034.
Alwani SS, Majeed MM, Ramzan Z, Rauf S, Syed MS, Shah SH et al. Evaluation of Knowledge, Practices, Attitude, and Anxiety of Nurses towards COVID-19 during the Current Outbreak in Karachi, Pakistan. PJPH 2021; 10(2):82–90. doi: 10.32413/pjph.v10i2.601.
Alwazzan RA, Baseer MA, ALMugeiren OM, Ingle NA. Dental Professional's Knowledge, Preventive Awareness and Attitude Towards COVID-19 in Saudi Arabia: A Cross-Sectional Survey. Risk Manag Healthc Policy 2021; 14:2277–88. doi: 10.2147/RMHP.S303858.
Aly MM, Elchaghaby MA. Impact of novel coronavirus disease (COVID-19) on Egyptian dentists' fear and dental practice (a cross-sectional survey). BDJ Open 2020; 6:19. doi: 10.1038/s41405-020-00047-0.
Amin F, Sharif S, Saeed R, Durrani N, Jilani D. COVID-19 pandemic- knowledge, perception, anxiety and depression among frontline doctors of Pakistan. BMC Psychiatry 2020; 20(1):459. doi: 10.1186/s12888-020-02864-x.
Amit Aharon A, Ruban A, Dubovi I. Knowledge and information credibility evaluation strategies regarding COVID-19: A cross-sectional study. Nurs Outlook 2020; 69(1):22–31.
Ammar N, Aly NM, Folayan MO, Mohebbi SZ, Attia S, Howaldt H-P et al. Knowledge of dental academics about the COVID-19 pandemic: a multi-country online survey. BMC Med Educ 2020; 20(1):399. doi: 10.1186/s12909-020-02308-w.
Anuar A, Ang WC, Ahmad Musadad NM, Abdol Wahab SN, Abdul Sukur N, Warijo O. Knowledge, attitude and practice towards COVID-19 and perceived challenges of working during the movement control order: a quantitative analysis among healthcare workers in a Malaysian northwestern state. Current medical research and opinion 2021:1–12. doi: 10.1080/03007995.2021.2000738.
Apaijitt P, Wiwanitkit V. Knowledge of coronavirus disease 2019 (COVID-19) by medical personnel in a rural area of Thailand. Infect Control Hosp Epidemiol 2020; 41(10):1243–4. doi: 10.1017/ice.2020.159.
Arif K, Malhotra S, Mohammad S, Farooqui S, Harayan M, Singh P et al. A Study to Assess the Knowledge and Perception of Practicing Dental Professionals Toward COVID-19 in Lucknow City. J Maxillofac Oral Surg 2021:1–11. doi: 10.1007/s12663-021-01554-9.
Arora S, Abullais Saquib S, Attar N, Pimpale S, Saifullah Zafar K, Saluja P et al. Evaluation of Knowledge and Preparedness Among Indian Dentists During the Current COVID-19 Pandemic: A Cross-Sectional Study. J Multidiscip Healthc 2020; 13:841–54. doi: 10.2147/JMDH.S268891.
Arslanca T, Fidan C, Daggez M, Dursun P. Knowledge, preventive behaviors and risk perception of the COVID-19 pandemic: A cross-sectional study in Turkish health care workers. PLoS One 2021; 16(4):e0250017. doi: 10.1371/journal.pone.0250017.
Asemahagn MA. Factors determining the knowledge and prevention practice of healthcare workers towards COVID-19 in Amhara region, Ethiopia: a cross-sectional survey. Trop Med Health 2020; 48:72. doi: 10.1186/s41182-020-00254-3.
Ashiru-Oredope D, Chan AHY, Olaoye O, Rutter V, Babar Z-U-D. Needs assessment and impact of COVID-19 on pharmacy professionals in 31 commonwealth countries. J Pharm Policy Pract 2020; 13:72. doi: 10.1186/s40545-020-00275-7.
Ashok N, Krishnamurthy K, Singh K, Rahman S, Majumder MAA. High COVID-19 Vaccine Hesitancy Among Healthcare Workers: Should Such a Trend Require Closer Attention by Policymakers? Cureus 2021; 13(9):e17990. doi: 10.7759/cureus.17990.
Assefa D, Melaku T, Bayisa B, Alemu S. Knowledge, Attitude and Self-Reported Performance and Challenges of Hand Hygiene Using Alcohol-Based Hand Sanitizers Among Healthcare Workers During COVID-19 Pandemic at a Tertiary Hospital: A Cross-Sectional Study. Infect Drug Resist 2021; 14:303–13. doi: 10.2147/IDR.S291690.
Assefa N, Soura A, Hemler EC, Korte ML, Wang D, Abdullahi YY et al. COVID-19 Knowledge, Perception, Preventive Measures, Stigma, and Mental Health Among Healthcare Workers in Three Sub-Saharan African Countries: A Phone Survey. Am J Trop Med Hyg 2021; 105(2):342–50. doi: 10.4269/ajtmh.20-1621.
Attal JH, Lurie I, Neumark Y. A rapid assessment of migrant careworkers' psychosocial status during Israel's COVID-19 lockdown. Isr J Health Policy Res 2020; 9(1):61. doi: 10.1186/s13584-020-00422-0.
Bahlol M, Dewey RS. Pandemic preparedness of community pharmacies for COVID-19. Res Social Adm Pharm 2021; 17(1):1888–96. doi: 10.1016/j.sapharm.2020.05.009.
Bains VK, Bains R, Gupta V, Salaria SK. Knowledge of COVID-19 and its implications in dental treatment, and practices of personal protective equipment among dentists: A survey-based assessment. J Educ Health Promot 2021; 10:79. doi: 10.4103/jehp.jehp_763_20.
Bakaeen LG, Masri R, AlTarawneh S, Garcia LT, AlHadidi A, Khamis AH et al. Dentists' knowledge, attitudes, and professional behavior toward the COVID-19 pandemic: A multisite survey of dentists' perspectives. J Am Dent Assoc 2021; 152(1):16–24. doi: 10.1016/j.adaj.2020.09.022.
Balkaran R, Bhat M, Marchan S, Smith W. Knowledge, Attitude, and Practices of Dentists in Caribbean Countries during the COVID-19 Pandemic: A Multicenter Cross-Sectional Study. Dent J (Basel) 2021; 9(11).
Banaee S, Claiborne DM, Akpinar-Elci M. Occupational health practices among dental care professionals before and during the COVID-19 pandemic. Work 2021; 68(4):993–1000. doi: 10.3233/WOR-205319.
Banerjee P, Pandey SK, Munde BS, Nagargoje GD, Mohani S, Shinde MA. Assessment of Knowledge and Awareness among Dentists about COVID-19 Infection: A Qualitative Study. J Pharm Bioallied Sci 2021; 13(Suppl 1):S162-S166. doi: 10.4103/jpbs.JPBS_626_20.
Banerjee S, Sarkar S, Bandyopadhyay SN. Survey and analysis of knowledge, attitude and practice among otolaryngologists in a state in eastern India in relation to the coronavirus disease 2019 pandemic. J Laryngol Otol 2020; 134(8):696–702. doi: 10.1017/S0022215120001644.
Barqawi HJ, Kampani DD, Haddad ES, Al-Roub NM, Abu-Gharbieh E. Readiness of physicians and medical students to cope with the COVID-19 pandemic in the UAE. PLoS One 2021; 16(5):e0251270. doi: 10.1371/journal.pone.0251270.
Basheti IA, Mhaidat NM, Al-Azzam S, Alqudah R, Nassar R, Alzubaidi H et al. Knowledge and perceptions of pharmacists' readiness during coronavirus pandemic: the case of United Arab Emirates. J Pharm Policy Pract 2021; 14(1):102.
Bashir S, Alsultan F, Iqbal M, Alabdulkarim N, Alammari K, Almousa A et al. Healthcare workers' knowledge and attitudes towards COVID-19 in Saudi Arabia. Eur Rev Med Pharmacol Sci 2021; 25(2):1060–9. doi: 10.26355/eurrev_202101_24676.
Basnet S, Dahal S, Tamrakar D, Shakya YR, Jacobson C, Shrestha J et al. Knowledge, Attitude, and Practices Related to COVID-19 among Healthcare Personnel in a Tertiary Care Hospital in Nepal: A Cross-sectional Survey. Kathmandu Univ Med J (KUMJ) 2020; 18(70):21–8.
Baye AM, Ababu A, Bayisa R, Abdella M, Diriba E, Wale M et al. Alcohol-Based Handrub Utilization Practice for COVID-19 Prevention Among Pharmacy Professionals in Ethiopian Public Hospitals: A Cross-Sectional Study. Drug Healthc Patient Saf 2021; 13:37–46. doi: 10.2147/DHPS.S295599.
Bekes K, Ritschl V, Stamm T. COVID-19 Pandemic and Its Impact on Pediatric Dentistry in Austria: Knowledge, Perception and Attitude Among Pediatric Dentists in a Cross-Sectional Survey. J Multidiscip Healthc 2021; 14:161–9. doi: 10.2147/JMDH.S285093.
Belkebir S, Maraqa B, Nazzal Z, Abdullah A, Yasin F, Al-Shakhrah K et al. Exploring the Perceptions of Nurses on Receiving the SARS CoV-2 Vaccine in Palestine: A Qualitative Study. The Canadian journal of nursing research = Revue canadienne de recherche en sciences infirmieres 2021:8445621211066721.
Bella A, Akbar MT, Kusnadi G, Herlinda O, Regita PA, Kusuma D. Socioeconomic and Behavioral Correlates of COVID-19 Infections among Hospital Workers in the Greater Jakarta Area, Indonesia: A Cross-Sectional Study. Int J Environ Res Public Health 2021; 18(10). doi: 10.3390/ijerph18105048.
Bera R, Kalia P, Hiremath S, Jaiswal D. Knowledge, awareness, attitude and practice of dental practitioners regarding Covid-19 pandemic and infection control: a cross sectional study in Kolkata metropolitan region. Rocz Panstw Zakl Hig 2021; 72(1):95–101. doi: 10.32394/rpzh.2021.0150.
Berman L, Kavalier M, Gelana B, Tesfaw G, Siraj D, Shirley D et al. Utilizing the SEIPS model to guide hand hygiene interventions at a tertiary hospital in Ethiopia. PLoS One 2021; 16(10):e0258662. doi: 10.1371/journal.pone.0258662.
Bhagavathula AS, Aldhaleei WA, Rahmani J, Mahabadi MA, Bandari DK. Knowledge and Perceptions of COVID-19 Among Health Care Workers: Cross-Sectional Study. JMIR Public Health Surveill 2020; 6(2):e19160. doi: 10.2196/19160.
Bhagavathula AS, Raghavan VR, Ahmadi A, Srirag D, Chattu VK. Frontline Healthcare Workers' Knowledge, Perception and Risk Prevention Practices Regarding COVID-19 in Afghanistan: A Cross-Sectional Study. Med Sci (Basel) 2021; 9(1). doi: 10.3390/medsci9010002.
Bhamra N, Gupta K, Lee J, Al-Hity S, Jolly K, Darr A. Personal protective equipment: knowledge of the guidance. Br J Nurs 2021; 30(1):16–22. doi: 10.12968/bjon.2021.30.1.16.
Bhandari S, Sharma M, Shrestha GS. Knowledge of COVID-19 among Health Care Workers at a Tertiary Care Hospital of Nepal: A Descriptive Cross-sectional Study. JNMA J Nepal Med Assoc 2020; 58(231):905–10. doi: 10.31729/jnma.5266.
Binsaleh NK, Bazaid AS, Aldarhami A, Sherwani S, Althomali OW. Awareness and Practice of COVID-19 Precautionary Measures Among Healthcare Professionals in Saudi Arabia. J Multidiscip Healthc 2021; 14:1553–60. doi: 10.2147/JMDH.S317908.
Birihane BM, Bayih WA, Tesfahun Y, Munye T, Alemu AY, Belay DM. Health care provider's risk perception, and preparedness towards COVID-19 pandemic in North Central Ethiopia, 2020. Heliyon 2021; 7(3):e06610. doi: 10.1016/j.heliyon.2021.e06610.
Bitew G, Sharew M, Belsti Y. Factors associated with knowledge, attitude, and practice of COVID-19 among health care professional's working in South Wollo Zone Hospitals, Northeast Ethiopia. SAGE Open Med 2021; 9:20503121211025147. doi: 10.1177/20503121211025147.
Boadi-Kusi SB, Kyei S, Ocansey S, Ntodie M, Ofori-Agyei D-B, Mashige KP. Assessment of infection prevention and control measures adopted by eye care practitioners in Ghana and South Africa against COVID-19. Sci Afr 2021; 12:e00766. doi: 10.1016/j.sciaf.2021.e00766.
Bradfield Z, Wynter K, Hauck Y, Sweet L, Wilson AN, Szabo RA et al. COVID-19 vaccination perceptions and intentions of maternity care consumers and providers in Australia. PLoS One 2021; 16(11):e0260049. doi: 10.1371/journal.pone.0260049.
Brandão CFS, Vaccarezza GF, Bizario, João Carlos da Silva, Gois, Aécio Flavio Teixeira de. Clinical simulation strategies for knowledge integration relating to initial critical recognition and management of COVID-19 for use within continuing education and health-related academia in Brazil: a descriptive study. Sao Paulo Med J 2020; 138(5):385–92. doi: 10.1590/1516-3180.2020.0155.r2.15062020.
Brito-Brito PR, Fernández-Gutiérrez DÁ, Martínez-Alberto CE, Sáez-Rodríguez MJ, Núñez-Marrero J, García-Hernández AM. Use of the Nursing Outcomes Classification (NOC) to measure perceived knowledge about the control of SARS-CoV-2 infection: The impact of a training program in primary healthcare professionals. Int J Nurs Knowl 2021.
Brown R, Brown AM, Markman S, Mian R, Arora VM, Umscheid CA. Assessing the confidence, knowledge and learning preferences of healthcare workers regarding personal protective equipment use during the COVID-19 pandemic. Infect Control Hosp Epidemiol 2022:1–9. doi: 10.1017/ice.2022.1.
Cag Y, Erdem H, Gormez A, Ankarali H, Hargreaves S, Ferreira-Coimbra J et al. Anxiety among front-line health-care workers supporting patients with COVID-19: A global survey. Gen Hosp Psychiatry 2021; 68:90–6. doi: 10.1016/j.genhosppsych.2020.12.010.
Cai Z, Zheng S, Huang Y, Zhang X, Qiu Z, Huang A et al. Emotional and Cognitive Responses and Behavioral Coping of Chinese Medical Workers and General Population during the Pandemic of COVID-19. Int J Environ Res Public Health 2020; 17(17). doi: 10.3390/ijerph17176198.
Çalişkan F DB. The Evaluation of Knowledge, Attitudes, Depression and Anxiety Levels among Emergency Physicians during the COVID-19 Pandemic. SV 2020; 16(1):163. doi: 10.22514/sv.2020.16.0022.
Candeiro GT, Neri JR, Carvalho BM de, Feijão CP, Avelar RL, Lemos JV et al. Repercussions of COVID-19 in Brazilian Dentists' Personal and Professional Routines: An Online Survey. J Contemp Dent Pract 2021; 22(5):491–500.
Candeiro, George Táccio de Miranda, Gavini G, Vivan RR, Carvalho, Bruna Marjorie Dias Frota, Duarte MAH, FeijÃo CP. Knowledge about Coronavirus disease 19 (COVID-19) and its professional repercussions among Brazilian endodontists. Braz Oral Res 2020; 34:e117. doi: 10.1590/1807-3107bor-2020.vol34.0117.
Casillas Santana MÁ, Martínez Zumarán A, Patiño Marín N, Castillo Silva BE, Sámano Valencia C, Salas Orozco MF. How Dentists Face the COVID-19 in Mexico: A Nationwide Cross-Sectional Study. Int J Environ Res Public Health 2021; 18(4). doi: 10.3390/ijerph18041750.
Castillo NLO, Del Wilhelm EB, Paiz MAZ, Rivas AMO, Cid, Nancy Carolina Quezada Del, Elías VYB et al. Latin American ophthalmology practitioner's perception on current COVID-19 pandemic. Arq Bras Oftalmol 2021; 84(4):339–44. doi: 10.5935/0004-2749.202100103.
Chawe A, Mfune RL, Syapiila PM, Zimba SD, Vlahakis PA, Mwale S et al. Knowledge, attitude and practices of COVID-19 among medical laboratory professionals in Zambia. Afr J Lab Med 2021; 10(1):1403. doi: 10.4102/ajlm.v10i1.1403.
Chee J, Lin X, Lim WS, Loh WS, Thong M, Ng L. Using 3D-printed nose models in nasopharyngeal swab training. Oral Oncol 2021; 113:105033. doi: 10.1016/j.oraloncology.2020.105033.
Chen F, Zang Y, Liu Y, Wang X, Lin X. Dispatched nurses’ experience of wearing full gear personal protective equipment to care for covid‐19 patients in china—a descriptive qualitative study. J Clin Nurs 2021. Verfügbar unter: https://search.ebscohost.com/login.aspx?direct=true&db=psyh&AN=2021-31059-001&site=ehost-live.
Chi L, Zhao G, Chen N, Shen G, Huang K, Xia X et al. Comparison of Predictors of COVID-19 Vaccination Intention Between Healthcare Workers and Non-Healthcare Workers in China. J Multidiscip Healthc 2021; 14:3597–606.
Chiu T-F, Chu D, Huang S-J, Chang M, Liu Y, Lee JJ. Facing the Coronavirus Pandemic: An Integrated Continuing Education Program in Taiwan. Int J Environ Res Public Health 2021; 18(5). doi: 10.3390/ijerph18052417.
Ciardi F, Menon V, Jensen JL, Shariff MA, Pillai A, Venugopal U et al. Knowledge, Attitudes and Perceptions of COVID-19 Vaccination among Healthcare Workers of an Inner-City Hospital in New York. Vaccines (Basel) 2021; 9(5). doi: 10.3390/vaccines9050516.
Clay J, Morton K, Franz D, Jaqua E, van Nguyen. Quality Improvement for Outpatient COVID-19 Infection Control. Cureus 2021; 13(7):e16373. doi: 10.7759/cureus.16373.
Costa SM, Lacerda GT de, Villafort RN, Silveira RL, Amaral MBF. What Do We Know About COVID-19?: Maxillofacial Surgeons Survey. J Craniofac Surg 2020; 31(6):e661-e663. doi: 10.1097/SCS.0000000000006658.
Curryer C, Russo PL, Kiernan M, Wares KD, Smith K, Mitchell BG. Environmental hygiene, knowledge and cleaning practice: a phenomenological study of nurses and midwives during COVID-19. Am J Infect Control 2021; 49(9):1123–8. doi: 10.1016/j.ajic.2021.04.080.
Dalky HF, Ghader N, Al Kuwari M, Alnajar M, Ismaile S, Almalik M et al. Assessment of the Awareness, Perception, Attitudes, and Preparedness of Health-care Professionals Potentially Exposed to COVID-19 in the United Arab Emirates. J Multidiscip Healthc 2021; 14:91–102. doi: 10.2147/JMDH.S278479.
Das G, Ahmed S, Ahmed AR, Tirth V, Jamil S, Muhammad AA et al. A study on the severity and prevention measures of COVID-19 among dental professionals in clinical practice management. Work 2021; 70(2):387–93. doi: 10.3233/WOR-213602.
Defar A, Molla G, Abdella S, Tessema M, Ahmed M, Tadele A et al. Knowledge, practice and associated factors towards the prevention of COVID-19 among high-risk groups: A cross-sectional study in Addis Ababa, Ethiopia. PLoS One 2021; 16(3):e0248420. doi: 10.1371/journal.pone.0248420.
Desalegn Z, Deyessa N, Teka B, Shiferaw W, Yohannes M, Hailemariam D et al. Evaluation of COVID-19 related knowledge and preparedness in health professionals at selected health facilities in a resource-limited setting in Addis Ababa, Ethiopia. PLoS One 2021; 16(2):e0244050. doi: 10.1371/journal.pone.0244050.
Diogo Lima T, Lima Pelozo L, Corona SAM, Souza Miranda C, Souza-Gabriel AE. The COVID-19 outbreak on dental practice in State of São Paulo, Brazil. International journal of environmental health research 2021:1–10.
Do BN, Tran TV, Phan DT, Nguyen HC, Nguyen TTP, Nguyen HC et al. Health Literacy, eHealth Literacy, Adherence to Infection Prevention and Control Procedures, Lifestyle Changes, and Suspected COVID-19 Symptoms Among Health Care Workers During Lockdown: Online Survey. J Med Internet Res 2020; 22(11):e22894. doi: 10.2196/22894.
Doraiswamy S, Cheema S, Maisonneuve P, Abraham A, Weber I, An J et al. Knowledge and Anxiety about COVID-19 in the State of Qatar, and the Middle East and North Africa Region-A Cross Sectional Study. Int J Environ Res Public Health 2021; 18(12). doi: 10.3390/ijerph18126439.
Dost B, Koksal E, Terzi Ö, Bilgin S, Ustun YB, Arslan HN. Attitudes of Anesthesiology Specialists and Residents toward Patients Infected with the Novel Coronavirus (COVID-19): A National Survey Study. Surg Infect (Larchmt) 2020; 21(4):350–6. doi: 10.1089/sur.2020.097.
Duffy JR, Vergara MA. Just-in-Time Training for the Use of ICU Nurse Extenders During COVID-19 Pandemic Response. Mil Med 2021; 186(12 Suppl 2):40–3. doi: 10.1093/milmed/usab195.
Duruk G, Gümüşboğa ZŞ, Çolak C. Investigation of Turkish dentists' clinical attitudes and behaviors towards the COVID-19 pandemic: a survey study. Braz Oral Res 2020; 34:e054. doi: 10.1590/1807-3107bor-2020.vol34.0054.
Egbi OG, Duru C, Kasia B. Knowledge, attitude and practice towards COVID-19 among workers of a tertiary hospital in Bayelsa State, Nigeria. Pan Afr Med J 2020; 37(Suppl 1):24. doi: 10.11604/pamj.supp.2020.37.24.26259.
Ejeh FE, Saidu AS, Owoicho S, Maurice NA, Jauro S, Madukaji L et al. Knowledge, attitude, and practice among healthcare workers towards COVID-19 outbreak in Nigeria. Heliyon 2020; 6(11):e05557. doi: 10.1016/j.heliyon.2020.e05557.
Ekpenyong B, Obinwanne CJ, Ovenseri-Ogbomo G, Ahaiwe K, Lewis OO, Echendu DC et al. Assessment of Knowledge, Practice and Guidelines towards the Novel COVID-19 among Eye Care Practitioners in Nigeria-A Survey-Based Study. Int J Environ Res Public Health 2020; 17(14). doi: 10.3390/ijerph17145141.
Ekpenyong BN, Osuagwu UL, Miner CA, Ovenseri-Ogbomo GO, Abu EK, Goson PC et al. Knowledge, Attitudes, and Perceptions of COVID-19 Among Healthcare and Non-Healthcare Workers in Sub-Saharan Africa: A Web-Based Survey. Health Secur 2021; 19(4):393–404. doi: 10.1089/hs.2020.0208.
Elgibaly O, Daef E, Elghazally SA, Hassan HM, ElsaidTash RM, Bahgat SM et al. Knowledge, perception, and confidence of healthcare workers about COVID-19 preventive measures during the first wave of the pandemic: a cross-sectional study from Egypt. Germs 2021; 11(2):179–88. doi: 10.18683/germs.2021.1255.
Elhadi M, Alsoufi A, Alhadi A, Hmeida A, Alshareea E, Dokali M et al. Knowledge, attitude, and acceptance of healthcare workers and the public regarding the COVID-19 vaccine: a cross-sectional study. BMC Public Health 2021; 21(1):955. doi: 10.1186/s12889-021-10987-3.
Elhadi M, Msherghi A, Alkeelani M, Zorgani A, Zaid A, Alsuyihili A et al. Assessment of Healthcare Workers' Levels of Preparedness and Awareness Regarding COVID-19 Infection in Low-Resource Settings. Am J Trop Med Hyg 2020; 103(2):828–33. doi: 10.4269/ajtmh.20-0330.
El-Monshed AH, Amr M, Ali AS, Elmasry YM, Zoromba M. Nurses' knowledge, concerns, perceived impact and preparedness toward COVID-19 pandemic: A cross-sectional survey. International journal of nursing practice 2021; 27(6):e13017.
Engberg M, Bonde J, Sigurdsson ST, Møller K, Nayahangan LJ, Berntsen M et al. Training non-intensivist doctors to work with COVID-19 patients in intensive care units. Acta Anaesthesiol Scand 2021; 65(5):664–73. doi: 10.1111/aas.13789.
Erbas M, Dost B. Evaluation of knowledge and attitudes among intensive care physicians during the COVID-19 pandemic: a cross-sectional survey. Sao Paulo Med J 2020; 138(4):317–21. doi: 10.1590/1516-3180.2020.02545062020.
Escalera-Antezana JP, Cerruto-Zelaya PE, Apaza-Huasco M, Miranda-Rojas SH, Flores-Cárdenas CA, Rivera-Zabala L et al. Healthcare workers' and students' knowledge regarding the transmission, epidemiology and symptoms of COVID-19 in 41 cities of Bolivia and Colombia. Travel Med Infect Dis 2020; 37:101702. doi: 10.1016/j.tmaid.2020.101702.
Expósito-Delgado AJ, Ausina-Márquez V, Mateos-Moreno MV, Martínez-Sanz E, Del Carmen Trullols-Casas M, Llamas-Ortuño ME et al. Delivery of Health Care by Spanish Dental Hygienists in Private and Public Dental Services during the COVID-19 De-Escalation Phase (June 2020): A Cross-Sectional Study. Int J Environ Res Public Health 2021; 18(16). doi: 10.3390/ijerph18168298.
Fang X-H, Wu L, Lu L-S, Kan X-H, Wang H, Xiong Y-J et al. Mental health problems and social supports in the COVID-19 healthcare workers: a Chinese explanatory study. BMC Psychiatry 2021; 21(1):34. doi: 10.1186/s12888-020-02998-y.
Fatteh N, Sutherland GE, Santos RG, Hamilton M, Jacob J, Patel A. Healthcare Understanding of COVID-19 Antibody. Health policy and technology 2022; 11(1):100598.
Feldman M, Lacey Krylova V, Farrow P, Donovan L, Zandamela E, Rebelo J et al. Community health worker knowledge, attitudes and practices towards COVID-19: Learnings from an online cross-sectional survey using a digital health platform, UpSCALE, in Mozambique. PLoS One 2021; 16(2):e0244924. doi: 10.1371/journal.pone.0244924.
Feleke DG, Chanie ES, Tilaye BA, Mesfin D, Birhane BM, Bayih WA et al. Knowledge, attitude, and associated factors towards COVID-19 among nurses who work in South Gondar Zone, hospitals, Northwest Ethiopia 2020. A multi-central institution-based cross-sectional study. New Microbes New Infect 2021; 43:100914. doi: 10.1016/j.nmni.2021.100914.
Feng J, Xu J, Xu S, Cao H, Zheng C, Sharma L et al. Psychological Impact During the First Outbreak of COVID-19 on Frontline Health Care Workers in Shanghai. Front Public Health 2021; 9:646780. doi: 10.3389/fpubh.2021.646780.
Fetansa G, Etana B, Tolossa T, Garuma M, Tesfaye Bekuma T, Wakuma B et al. Knowledge, attitude, and practice of health professionals in Ethiopia toward COVID-19 prevention at early phase. SAGE Open Med 2021; 9:20503121211012220. doi: 10.1177/20503121211012220.
Foley DA, Kirk M, Jepp C, Brophy-Williams S, Tong SYC, Davis JS et al. COVID-19 and paediatric health services: A survey of paediatric physicians in Australia and New Zealand. J Paediatr Child Health 2020; 56(8):1219–24. doi: 10.1111/jpc.14903.
Fotiadis K, Dadouli K, Avakian I, Bogogiannidou Z, Mouchtouri VA, Gogosis K et al. Factors Associated with Healthcare Workers' (HCWs) Acceptance of COVID-19 Vaccinations and Indications of a Role Model towards Population Vaccinations from a Cross-Sectional Survey in Greece, May 2021. Int J Environ Res Public Health 2021; 18(19).
Fouogue JT, Noubom M, Kenfack B, Dongmo NT, Tabeu M, Megozeu L et al. Poor knowledge of COVID-19 and unfavourable perception of the response to the pandemic by healthcare workers at the Bafoussam Regional Hospital (West Region-Cameroon). Pan Afr Med J 2020; 37(Suppl 1):19. doi: 10.11604/pamj.supp.2020.37.19.25688.
Froum SH, Froum SJ. Incidence of COVID-19 Virus Transmission in Three Dental Offices: A 6-Month Retrospective Study. Int J Periodontics Restorative Dent 2020; 40(6):853–9. doi: 10.11607/prd.5455.
Garg K, Grewal A, Mahajan R, Kumari S, Mahajan A. A Cross-Sectional Study on Knowledge, Attitude, and Practices of Donning and Doffing of Personal Protective Equipment: An Institutional Survey of Health-Care Staff during the COVID-19 Pandemic. Anesth Essays Res 2020; 14(3):370–5. doi: 10.4103/aer.AER_53_20.
Gatto NM, Lee JE, Massai D, Zamarripa S, Sasaninia B, Khurana D et al. Correlates of COVID-19 Vaccine Acceptance, Hesitancy and Refusal among Employees of a Safety Net California County Health System with an Early and Aggressive Vaccination Program: Results from a Cross-Sectional Survey. Vaccines (Basel) 2021; 9(10).
Gbeasor-Komlanvi FA, Afanvi KA, Konu YR, Agbobli Y, Sadio AJ, Tchankoni MK et al. Prevalence and factors associated with COVID-19 vaccine hesitancy in health professionals in Togo, 2021. Public health in practice (Oxford, England) 2021; 2:100220. doi: 10.1016/j.puhip.2021.100220.
Gebremeskel TG, Kiros K, Gesesew HA, Ward PR. Assessment of Knowledge and Practices Toward COVID-19 Prevention Among Healthcare Workers in Tigray, North Ethiopia. Front Public Health 2021; 9:614321. doi: 10.3389/fpubh.2021.614321.
Gebremeskel TG, Kiros K, Gesesew HA, Ward PR. Awareness, perceptions, and preventive practices of COVID-19 among health workers in Tigray, North Ethiopia. Z Gesundh Wiss 2021:1–8. doi: 10.1007/s10389-021-01595-x.
Gebreselassie AF, Bekele A, Tatere HY, Wong R. Assessing the knowledge, attitude and perception on workplace readiness regarding COVID-19 among health care providers in Ethiopia-An internet-based survey. PLoS One 2021; 16(3):e0247848. doi: 10.1371/journal.pone.0247848.
Gemine R, Davies GR, Tarrant S, Davies RM, James M, Lewis K. Factors associated with work-related burnout in NHS staff during COVID-19: a cross-sectional mixed methods study. BMJ Open 2021; 11(1):e042591. doi: 10.1136/bmjopen-2020-042591.
Ghimire P, Dhungel S, Pokhrel A. Knowledge, Attitude and Practice of healthcare workers Towards Coronavirus Disease 2019 (COVID-19) Pandemic. J Nepal Health Res Counc 2020; 18(2):293–300. doi: 10.33314/jnhrc.v18i2.2658.
Gibbons E, Poyade M, Rea PM, Fitzpatrick D. What Not to Do with PPE: A Digital Application to Raise Awareness of Proper PPE Protocol. Adv Exp Med Biol 2021; 1334:55–79. doi: 10.1007/978-3-030-76951-2_4.
Girma S, Alenko A, Agenagnew L. Knowledge and Precautionary Behavioral Practice Toward COVID-19 Among Health Professionals Working in Public University Hospitals in Ethiopia: A Web-Based Survey. Risk Manag Healthc Policy 2020; 13:1327–34. doi: 10.2147/RMHP.S267261.
Gittus A, Griffiths B, Salis D de, Phillips G. Development and implementation of a Pacific Island-centred COVID-19 Health Worker Safety Guide. Emerg Med Australas 2021; 33(3):547–51. doi: 10.1111/1742-6723.13771.
Gómez-Clavel JF, Morales-Pérez MA, Argumedo G, Trejo-Iriarte CG, García-Muñoz A. Concerns, Knowledge, and Practices of Dentists in Mexico Regarding Infection Control during the Coronavirus Disease Pandemic: A Cross-Sectional Study. Healthcare (Basel) 2021; 9(6). doi: 10.3390/healthcare9060731.
Gopalakrishnan S, Kandasamy S, Abraham B, Senthilkumar M, Almohammed OA. Knowledge, Attitude, and Practices Associated With COVID-19 Among Healthcare Workers in Hospitals: A Cross-Sectional Study in India. Front Public Health 2021; 9:787845.
Gümüs K, Basgün A. Evaluation of the Knowledge of Operating Room Nurses of Preventive Practices for Protection Against COVID-19. J Perianesth Nurs 2021; 36(3):300–4. doi: 10.1016/j.jopan.2020.10.003.
Gunjawate DR, Ravi R, Yerraguntla K, Rajashekhar B, Verma A. Impact of coronavirus disease 2019 on professional practices of audiologists and speech-language pathologists in India: A knowledge, attitude and practices survey. Clin Epidemiol Glob Health 2021; 9:110–5. doi: 10.1016/j.cegh.2020.07.009.
Halcomb E, McInnes S, Williams A, Ashley C, James S, Fernandez R et al. The Experiences of Primary Healthcare Nurses During the COVID-19 Pandemic in Australia. J Nurs Scholarsh 2020; 52(5):553–63. doi: 10.1111/jnu.12589.
Haq MIU, Shafiq F, Sheikh H. Potential Barriers amongst Health Care Professionals of Pakistan in managing COVID-19 patients. Pak J Med Sci 2020; 36(COVID19-S4):S17-S21. doi: 10.12669/pjms.36.COVID19-S4.2753.
Haque M, Ferdous AS, Miller J, Linke JA, Dixon C, Athan E et al. Barriers to performing onsite COVID-19 testing during the second wave in Victoria: Experiences of general practices. Aust J Gen Pract 2021; 50(11):845–9.
Hara M, Ishibashi M, Nakane A, Nakano T, Hirota Y. Differences in COVID-19 Vaccine Acceptance, Hesitancy, and Confidence between Healthcare Workers and the General Population in Japan. Vaccines (Basel) 2021; 9(12).
Haresaku S, Aoki H, Kubota K, Nakashima F, Uchida S, Jinnouchi A et al. Nurses' Perceptions of Oral Health Care Provision After the COVID-19 Lockdown. Int Dent J 2021. doi: 10.1016/j.identj.2021.06.004.
Harsch IA, Ortloff A, Reinhöfer M, Epstude J. Symptoms, antibody levels and vaccination attitude after asymptomatic to moderate COVID-19 infection in 200 healthcare workers. GMS Hyg Infect Control 2021; 16:Doc15. doi: 10.3205/dgkh000386.
Hasford F, Sosu EK, Awua AK, Rockson P, Hammond ENB. Knowledge and perception on the transmission and control of SARS-COV-2 infection among allied radiation medicine professionals in Ghana. Health Technol (Berl) 2020:1–8. doi: 10.1007/s12553-020-00507-5.
Hasseli R, Pfeil A, Krause A, Schulze-Koops H, Müller-Ladner U, Specker C. A survey to evaluate knowledge, perceptions and attitudes toward COVID-19 vaccinations among rheumatologists in Germany. Rheumatology international 2021; 41(11):1949–56.
He Y, Li W, Liu D. Investigation on cognition of COVID-19 and safety during the pandemic among hospital pharmacy staff. Eur J Hosp Pharm 2020; 27(6):e100. doi: 10.1136/ejhpharm-2020-002314.
Heininger SK, Baumgartner M, Zehner F, Burgkart R, Söllner N, Berberat PO et al. Measuring hygiene competence: the picture-based situational judgement test HygiKo. BMC Med Educ 2021; 21(1):410. doi: 10.1186/s12909-021-02829-y.
Hemann M, Blizzard T, Carver R, Finke-Pike G, Grimsley A. Implementing a Nursing Skills Practice Laboratory Using Social Distancing During the COVID-19 Pandemic. J Nurses Prof Dev 2021; 37(4):206–10. doi: 10.1097/NND.0000000000000742.
Hemler EC, Korte ML, Lankoande B, Millogo O, Assefa N, Chukwu A et al. Design and Field Methods of the ARISE Network COVID-19 Rapid Monitoring Survey. Am J Trop Med Hyg 2021; 105(2):310–22. doi: 10.4269/ajtmh.20-1618.
Hernández-Díaz Y, Genis-Mendoza AD, Fresán A, González-Castro TB, Tovilla-Zárate CA, Juárez-Rojop IE et al. Knowledge, Emotions and Stressors in Front-Line Healthcare Workers during the COVID-19 Outbreak in Mexico. Int J Environ Res Public Health 2021; 18(11). doi: 10.3390/ijerph18115622.
Hesaraki M, Akbarizadeh M, Ahmadidarrehsima S, Moghadam MP, Izadpanah F. Knowledge, attitude, practice and clinical recommendations of health care workers towards COVID-19: a systematic review. Rev Environ Health 2021; 36(3):345–57. doi: 10.1515/reveh-2020-0099.
Hiltrop K, Hiebel N, Geiser F, Kriegsmann-Rabe M, Gambashidze N, Morawa E et al. Measuring COVID-19 Related Health Literacy in Healthcare Professionals-Psychometric Evaluation of the HL-COV-HP Instrument. Int J Environ Res Public Health 2021; 18(22). doi: 10.3390/ijerph182211959.
Hleyhel M, Haddad C, Haidar N, Charbachy M, Saleh N. Determinants of knowledge and prevention measures towards COVID-19 pandemic among Lebanese dentists: a cross sectional survey. BMC Oral Health 2021; 21(1):241. doi: 10.1186/s12903-021-01599-9.
Holzmann-Littig C, Braunisch MC, Kranke P, Popp M, Seeber C, Fichtner F et al. COVID-19 Vaccination Acceptance and Hesitancy among Healthcare Workers in Germany. Vaccines (Basel) 2021; 9(7). doi: 10.3390/vaccines9070777.
Hossain MA, Rashid MUB, Khan MAS, Sayeed S, Kader MA, Hawlader MDH. Healthcare Workers' Knowledge, Attitude, and Practice Regarding Personal Protective Equipment for the Prevention of COVID-19. J Multidiscip Healthc 2021; 14:229–38. doi: 10.2147/JMDH.S293717.
Houghton C, Meskell P, Delaney H, Smalle M, Glenton C, Booth A et al. Barriers and facilitators to healthcare workers' adherence with infection prevention and control (IPC) guidelines for respiratory infectious diseases: a rapid qualitative evidence synthesis. Cochrane Database Syst Rev 2020; 4(4):CD013582. doi: 10.1002/14651858.CD013582.
Hua F, Qin D, Yan J, Zhao T, He H. COVID-19 Related Experience, Knowledge, Attitude, and Behaviors Among 2,669 Orthodontists, Orthodontic Residents, and Nurses in China: A Cross-Sectional Survey. Front Med (Lausanne) 2020; 7:481. doi: 10.3389/fmed.2020.00481.
Huang H, Zhao W-J, Li G-R. Knowledge and Psychological Stress Related to COVID-19 Among Nursing Staff in a Hospital in China: Cross-Sectional Survey Study. JMIR Form Res 2020; 4(9):e20606. doi: 10.2196/20606.
Huang H-L, Jan C-FJ, Bih-Jeng Chang B, Chiu T-Y. Factors influencing the willingness of primary care physicians to provide care during the coronavirus disease pandemic: a nationwide survey in Taiwan. BMJ Open 2021; 11(7):e049148. doi: 10.1136/bmjopen-2021-049148.
Hussain I, Majeed A, Imran I, Ullah M, Hashmi FK, Saeed H et al. Knowledge, Attitude, and Practices Toward COVID-19 in Primary Healthcare Providers: A Cross-Sectional Study from Three Tertiary Care Hospitals of Peshawar, Pakistan. J Community Health 2021; 46(3):441–9. doi: 10.1007/s10900-020-00879-9.
Hussain I, Majeed A, Saeed H, Hashmi FK, Imran I, Akbar M et al. A national study to assess pharmacists' preparedness against COVID-19 during its rapid rise period in Pakistan. PLoS One 2020; 15(11):e0241467. doi: 10.1371/journal.pone.0241467.
Huynh G, Nguyen TH, Tran V, Vo K, Vo V, Pham L. Knowledge and attitude toward COVID-19 among healthcare workers at District 2 Hospital, Ho Chi Minh City. Asian Pac J Trop Med 2020; 13(6):260. doi: 10.4103/1995-7645.280396.
Iddrisu M, Pwavra JBP, Ohene LA, Ani-Amponsah M, Buertey AA, Aziato L. Perspectives of nurses on preparedness for combating COVID-19 crisis in Ghana: A qualitative inquiry. Int J Afr Nurs Sci 2021; 15:100382.
Iheanacho T, Stefanovics E, Okoro UG, Anyaehie UE, Njoku PO, Adimekwe AI et al. Assessing knowledge, attitude, practice and training related to COVID-19: a cross-sectional survey of frontline healthcare workers in Nigeria. BMJ Open 2021; 11(9):e050138.
Ikiisik H, Kirlangic M, Turan G, Yilmaz FK, Karayalcin U, Ekiz S et al. Knowledge and attitude evaluation of physicians and nurses on COVID-19. North Clin Istanb 2021; 8(1):15–23. doi: 10.14744/nci.2020.82542.
Ilesanmi OS, Afolabi AA, Akande A, Raji T, Mohammed A. Infection prevention and control during COVID-19 pandemic: realities from health care workers in a north central state in Nigeria. Epidemiol Infect 2021; 149:e15. doi: 10.1017/S0950268821000017.
Imasuen H, Nzomiwu CL. The Knowledge of COVID-19 among Health Care Workers in a Nigerian Urban Community and their Willingness to Manage COVID-19 Patients. West Afr J Med 2021; 38(9):859–65.
Imran E, Khurshid Z, Adanir N, Ashi H, Almarzouki N, Baeshen HA. Dental Practitioners' Knowledge, Attitude and Practices for Mouthwash Use Amidst the COVID-19 Pandemic. Risk Manag Healthc Policy 2021; 14:605–18. doi: 10.2147/RMHP.S287547.
Ioannou P, Karakonstantis S, Mathioudaki A, Sourris A, Papakosta V, Panagopoulos P et al. Knowledge and Perceptions about COVID-19 among Health Care Workers: Evidence from COVID-19 Hospitals during the Second Pandemic Wave. Trop Med Infect Dis 2021; 6(3). doi: 10.3390/tropicalmed6030136.
Isiekwe IG, Adeyemi ET, Aikins EA, Umeh OD. The COVID-19 pandemic and orthodontic practice in Nigeria. J Orthod Sci 2021; 10:5. doi: 10.4103/jos.JOS_40_20.
Izna, Sasank Kuntamukkula VK, Khanna SS, Salokhe O, Chandra Tiwari RV, Tiwari H. Knowledge and Apprehension of Dental Health Professionals Pertaining to COVID in Southern India: A Questionnaire Study. J Pharm Bioallied Sci 2021; 13(Suppl 1):S448-S451. doi: 10.4103/jpbs.JPBS_551_20.
Jafari A, Mohammadpour M, Ghanbarzadegan A, Rossi-Fedele G, Bastani P. Oral health practitioners' knowledge, attitude, and awareness about coronavirus: A systematic review and meta-analysis. J Educ Health Promot 2021; 10:39. doi: 10.4103/jehp.jehp_939_20.
Jalal SM, Akhter F, Abdelhafez AI, Alrajeh AM. Assessment of Knowledge, Practice and Attitude about Biomedical Waste Management among Healthcare Professionals during COVID-19 Crises in Al-Ahsa. Healthcare (Basel) 2021; 9(6). doi: 10.3390/healthcare9060747.
Jamie AH. KNOWLEDGE, ATTITUDE AND PRACTICE OF HEALTHCARE WORKERS TOWARDS NOVEL CORONA VIRUS (COVID-19) IN JUGAL HOSPITAL, HARARI REGIONAL STATE, ETHIOPIA. PHI 2020; 6(3):72–7. doi: 10.36685/phi.v6i3.341.
Jammal HM, Alqudah NM, Khader Y. Awareness, Perceptions, and Attitude Regarding Coronavirus Disease 2019 (COVID-19) Among Ophthalmologists in Jordan: Cross-Sectional Online Survey. Clin Ophthalmol 2020; 14:2195–202. doi: 10.2147/OPTH.S260460.
Jankowska-Polańska B, Sarzyńska K, Pytel A, Izbiański D, Gaweł-Dąbrowska D, Knysz B. Elderly Patient Care: A New Reality of the SARS-CoV-2 Pandemic. Aging Dis 2021; 12(7):1554–66. doi: 10.14336/AD.2021.0222.
Jarab AS, Al-Qerem W, Mukattash TL, Al-Hajjeh DM. Pharmacy and Pharm.D students' knowledge and information needs about COVID-19. Int J Clin Pract 2021; 75(3):e13696. doi: 10.1111/ijcp.13696.
Jazieh AR, Coutinho AK, Bensalem AA, Alsharm AA, Errihani H, Mula-Hussain L et al. Impact of the COVID-19 Pandemic on Oncologists: Results of an International Study. JCO Glob Oncol 2021; 7:242–52. doi: 10.1200/GO.20.00542.
Jemal B, Aweke Z, Mola S, Hailu S, Abiy S, Dendir G et al. Knowledge, attitude, and practice of healthcare workers toward COVID-19 and its prevention in Ethiopia: A multicenter study. SAGE Open Med 2021; 9:20503121211034389. doi: 10.1177/20503121211034389.
Jensen RD, Bie M, Gundsø AP, Schmid JM, Juelsgaard J, Gamborg ML et al. Preparing an orthopedic department for COVID-19. Acta Orthop 2020; 91(6):644–9. doi: 10.1080/17453674.2020.1817305.
Jin Y-H, Huang Q, Wang Y-Y, Zeng X-T, Luo L-S, Pan Z-Y et al. Perceived infection transmission routes, infection control practices, psychosocial changes, and management of COVID-19 infected healthcare workers in a tertiary acute care hospital in Wuhan: a cross-sectional survey. Mil Med Res 2020; 7(1):24. doi: 10.1186/s40779-020-00254-8.
Jindal V, Mittal S, Kaur T, Bansal AS, Kaur P, Kaur G et al. Knowledge, anxiety and the use of hydroxychloroquine prophylaxis among health care students and professionals regarding COVID-19 pandemic. Adv Respir Med 2020; 88(6):520–30. doi: 10.5603/ARM.a2020.0163.
Juelsgaard J, Løfgren B, Toxvig N, Eriksen GV, Ebdrup L, Jensen RD. Healthcare professionals' experience of using in situ simulation training in preparation for the COVID-19 pandemic: a qualitative focus group study from a Danish hospital. BMJ Open 2022; 12(1):e056599.
Kadoya Y, Zen K, Wakana N, Yanishi K, Senoo K, Nakanishi N et al. Knowledge, perception, and level of confidence regarding COVID-19 care among healthcare workers involved in cardiovascular medicine: a web-based cross-sectional survey in Japan. J Cardiol 2021; 77(3):239–44. doi: 10.1016/j.jjcc.2020.07.029.
Kalayou MH, Tilahun B, Endehabtu BF, Nurhussien F, Melese T, Guadie HA. Information Seeking on Covid-19 Pandemic: Care Providers' Experience at the University of Gondar Teaching Hospital, Northwest of Ethiopia. J Multidiscip Healthc 2020; 13:1957–64. doi: 10.2147/JMDH.S283563.
Kamacooko O, Kitonsa J, Bahemuka UM, Kibengo FM, Wajja A, Basajja V et al. Knowledge, Attitudes, and Practices Regarding COVID-19 among Healthcare Workers in Uganda: A Cross-Sectional Survey. Int J Environ Res Public Health 2021; 18(13). doi: 10.3390/ijerph18137004.
Kamate SK, Sharma S, Thakar S, Srivastava D, Sengupta K, Hadi AJ et al. Assessing Knowledge, Attitudes and Practices of dental practitioners regarding the COVID-19 pandemic: A multinational study. Dent Med Probl 2020; 57(1):11–7. doi: 10.17219/dmp/119743.
Kambayashi D, Manabe T, Kawade Y, Hirohara M. Knowledge, attitudes, and practices regarding COVID-19 among pharmacists partnering with community residents: A national survey in Japan. PLoS One 2021; 16(10):e0258805.
Kanaparthi A, Dukkireddy D, Gopalaiah H, Kesary SPR, Katne T, Gantala R. Awareness of COVID 19 pandemic among dental practioners of Telangana state, India: A cross sectional survey. J Oral Biol Craniofac Res 2020; 10(4):484–9. doi: 10.1016/j.jobcr.2020.08.001.
Kanu S, James PB, Bah AJ, Kabba JA, Kamara MS, Williams CEE et al. Healthcare Workers' Knowledge, Attitude, Practice and Perceived Health Facility Preparedness Regarding COVID-19 in Sierra Leone. J Multidiscip Healthc 2021; 14:67–80. doi: 10.2147/JMDH.S287156.
Kara E, Demİrkan K, Ünal S. Knowledge and Attitudes Among Hospital Pharmacists About COVID-19. Turk J Pharm Sci 2020; 17(3):242–8. doi: 10.4274/tjps.galenos.2020.72325.
Karasneh R, Al-Azzam S, Muflih S, Soudah O, Hawamdeh S, Khader Y. Media's effect on shaping knowledge, awareness risk perceptions and communication practices of pandemic COVID-19 among pharmacists. Res Social Adm Pharm 2021; 17(1):1897–902. doi: 10.1016/j.sapharm.2020.04.027.
Karayürek F, Yilmaz Çırakoğlu N, Gülses A, Ayna M. Awareness and Knowledge of SARS-CoV-2 Infection among Dental Professionals According to the Turkish National Dental Guidelines. Int J Environ Res Public Health 2021; 18(2). doi: 10.3390/ijerph18020442.
Kasahun GG, Kahsay GM, Asayehegn AT, Demoz GT, Desta DM, Gebretekle GB. Pharmacy preparedness and response for the prevention and control of coronavirus disease (COVID-19) in Aksum, Ethiopia; a qualitative exploration. BMC Health Serv Res 2020; 20(1):913. doi: 10.1186/s12913-020-05763-9.
Kashif M, Fatima I, Ahmed AM, Arshad Ali S, Memon RS, Afzal M et al. Perception, Willingness, Barriers, and Hesitancy Towards COVID-19 Vaccine in Pakistan: Comparison Between Healthcare Workers and General Population. Cureus 2021; 13(10):e19106.
Kasozi KI, Laudisoit A, Osuwat LO, Batiha GE-S, Al Omairi NE, Aigbogun E et al. A Descriptive-Multivariate Analysis of Community Knowledge, Confidence, and Trust in COVID-19 Clinical Trials among Healthcare Workers in Uganda. Vaccines (Basel) 2021; 9(3). doi: 10.3390/vaccines9030253.
Kassaw C, Shumye S. Trust about corona vaccine among health professionals working at Dilla University referral hospital, 2021. Vaccine X 2021; 9:100120.
Kassem AB, Ghoneim AI, Nounou MI, El-Bassiouny NA. Community pharmacists' needs, education, and readiness in facing COVID-19: Actions & recommendations in Egypt. Int J Clin Pract 2021:e14762. doi: 10.1111/ijcp.14762.
Kassie BA, Adane A, Tilahun YT, Kassahun EA, Ayele AS, Belew AK. Knowledge and attitude towards COVID-19 and associated factors among health care providers in Northwest Ethiopia. PLoS One 2020; 15(8):e0238415. doi: 10.1371/journal.pone.0238415.
Katzman JG, Thornton K, Sosa N, Tomedi L, Hayes L, Sievers M et al. Educating health professionals about COVID-19 with ECHO telementoring. Am J Infect Control 2021. doi: 10.1016/j.ajic.2021.10.030.
Kavadarlı I, Mutlu M. Effects of the COVID-19 Pandemic on Turkish Ophthalmologists. Turk J Ophthalmol 2021; 51(2):95–101. doi: 10.4274/tjo.galenos.2020.52563.
Kavenga F, Rickman HM, Chingono R, Taruvinga T, Marembo T, Manasa J et al. Comprehensive occupational health services for healthcare workers in Zimbabwe during the SARS-CoV-2 pandemic. PLoS One 2021; 16(11):e0260261.
Khader Y, Al Nsour M, Al-Batayneh OB, Saadeh R, Bashier H, Alfaqih M et al. Dentists' Awareness, Perception, and Attitude Regarding COVID-19 and Infection Control: Cross-Sectional Study Among Jordanian Dentists. JMIR Public Health Surveill 2020; 6(2):e18798. doi: 10.2196/18798.
Khan S, Khan M, Maqsood K, Hussain T, Noor-Ul-Huda, Zeeshan M. Is Pakistan prepared for the COVID-19 epidemic? A questionnaire-based survey. J Med Virol 2020; 92(7):824–32. doi: 10.1002/jmv.25814.
Khanal N, Singh AK. Knowledge, Attitude and Practice Regarding COVID-19 and its Impact on Dentistry: A Cross-sectional Survey among Nepalese Dentists. Kathmandu Univ Med J (KUMJ) 2020; 18(70):3–9.
Kharel R, Baird J, Vaishnav H, Chillara N, Lee JA, Genisca A et al. Development and assessment of novel virtual COVID-19 trainer-of trainers course implemented by an academic-humanitarian partnership. Glob Health Action 2022; 15(1):2010391.
Khatore S, Kathuria S, Rawat MK, Thakare AA, Abrol S, Pinnamaneni SP et al. Knowledge, Perception, and Attitude on Conservative and Endodontic Practice on COVID Pandemic Situation: A Qualitative Research. J Pharm Bioallied Sci 2021; 13(Suppl 1):S353-S358. doi: 10.4103/jpbs.JPBS_740_20.
Khattab MF, Kannan TMA, Morsi A, Al-Sabbagh Q, Hadidi F, Al-Sabbagh MQ et al. The short-term impact of COVID-19 pandemic on spine surgeons: a cross-sectional global study. Eur Spine J 2020; 29(8):1806–12. doi: 10.1007/s00586-020-06517-1.
Khoury Absawi M, Fahoum K, Haim S, Dror AA, Oren D, Kablan F et al. COVID-19 knowledge and adherence of dental practitioners to health authority safety guidelines during a pandemic. Quintessence Int 2022; 53(2):186–91.
Koç Y, Akyüz S, Akşit-Bıçak D. Clinical Experience, Knowledge, Attitudes and Practice of Turkish Pediatric Dentists during the COVID-19 Pandemic. Medicina (Kaunas) 2021; 57(11).
Kong JY, Bharadwaj SS, Chinnadurai A, Ho SKY. Being Prepared During the Evolving COVID-19 Pandemic: A Neonatal Experience in Training and Simulation. Front Pediatr 2021; 9:785524.
Kotian RP, Faujdar D, Kotian SP, D'souza B. Knowledge and understanding among medical imaging professionals in India during the rapid rise of the covid-19 pandemic. Health Technol (Berl) 2020:1–6. doi: 10.1007/s12553-020-00437-2.
Krishnamurthy K, Sobers N, Kumar A, Ojeh N, Scott A, Cave C et al. COVID-19 Vaccine Intent Among Health Care Professionals of Queen Elizabeth Hospital, Barbados. J Multidiscip Healthc 2021; 14:3309–19.
Kumar J, Katto MS, Siddiqui AA, Sahito B, Jamil M, Rasheed N et al. Knowledge, Attitude, and Practices of Healthcare Workers Regarding the Use of Face Mask to Limit the Spread of the New Coronavirus Disease (COVID-19). Cureus 2020; 12(4):e7737. doi: 10.7759/cureus.7737.
Kumar M, Sonone TP, Shukla AK, Singh KT, Kishore J, Harsha M. Challenges for dental professionals during COVID-19 pandemic: Are we prepared? J Educ Health Promot 2021; 10:128. doi: 10.4103/jehp.jehp_786_20.
Kumar R, Singh V, Mohanty A, Bahurupi Y, Gupta PK. Corona health-care warriors in India: knowledge, attitude, and practices during COVID-19 outbreak. J Educ Health Promot 2021; 10:44. doi: 10.4103/jehp.jehp_524_20.
Kwaghe AV, Kwaghe VG, Habib ZG, Kwaghe GV, Ilesanmi OS, Ekele BA et al. Stigmatization and psychological impact of COVID-19 pandemic on frontline healthcare Workers in Nigeria: a qualitative study. BMC Psychiatry 2021; 21(1):518.
La Rosette J de, Laguna P, Álvarez-Maestro M, Eto M, Mochtar CA, Albayrak S et al. Cross-continental comparison of safety and protection measures amongst urologists during COVID-19. Int J Urol 2020; 27(11):981–9. doi: 10.1111/iju.14340.
Lake EA, Demissie BW, Gebeyehu NA, Wassie AY, Gelaw KA, Azeze GA. Knowledge, attitude and practice towards COVID-19 among health professionals in Ethiopia: A systematic review and meta-analysis. PLoS One 2021; 16(2):e0247204. doi: 10.1371/journal.pone.0247204.
Latif R, Alali S, AlNujaidi R, Alotaibi L, Alghamdi N, Alblaies M. COVID-19: Risk Stratification of Healthcare Workers in the Eastern Province of Saudi Arabia and Their Knowledge, Attitude, and Fears. Cureus 2021; 13(11):e19652.
Lau J, Tan DH-Y, Wong GJ, Lew Y-J, Chua Y-X, Low L-L et al. The impact of COVID-19 on private and public primary care physicians: A cross-sectional study. J Infect Public Health 2021; 14(3):285–9. doi: 10.1016/j.jiph.2020.12.028.
Lauck SB, Bains VK, Nordby D, Iacoe E, Forman J, Polderman J et al. Responding to the COVID-19 pandemic: Development of a critical care nursing surge model to meet patient needs and maximise competencies. Aust Crit Care 2021. doi: 10.1016/j.aucc.2021.02.009.
Li C, Sotomayor-Castillo C, Nahidi S, Kuznetsov S, Considine J, Curtis K et al. Emergency clinicians' knowledge, preparedness and experiences of managing COVID-19 during the 2020 global pandemic in Australian healthcare settings. Australas Emerg Care 2021; 24(3):186–96. doi: 10.1016/j.auec.2021.03.008.
Li H, Dong S, He L, Wang R, Long S, He F et al. Nurses' core emergency competencies for COVID-19 in China: A cross-sectional study. Int Nurs Rev 2021. doi: 10.1111/inr.12692.
Li X-H, Chen L, Pan Q-N, Liu J, Zhang X, Yi J-J et al. Vaccination status, acceptance, and knowledge toward a COVID-19 vaccine among healthcare workers: a cross-sectional survey in China. Hum Vaccin Immunother 2021:1–9. doi: 10.1080/21645515.2021.1957415.
Liang M, Li Y, Chen Q, Tan H, He L, Sheng C et al. The Difficulties and Mental Health Intervention Need of Doctors and Nurses in Biological Emergencies: A Qualitative Study. Front Psychiatry 2021; 12:696823. doi: 10.3389/fpsyt.2021.696823.
Limbu DK, Piryani RM, Sunny AK. Healthcare workers' knowledge, attitude and practices during the COVID-19 pandemic response in a tertiary care hospital of Nepal. PLoS One 2020; 15(11):e0242126. doi: 10.1371/journal.pone.0242126.
Lin Y-J, Yen C-F, Chang Y-P, Wang P-W. Comparisons of Motivation to Receive COVID-19 Vaccination and Related Factors between Frontline Physicians and Nurses and the Public in Taiwan: Applying the Extended Protection Motivation Theory. Vaccines (Basel) 2021; 9(5). doi: 10.3390/vaccines9050528.
Loh PS, Chaw S-H, Shariffuddin II, Ng C-C, Yim CC, Hashim NHM. A Developing Nation's Experience in Using Simulation-Based Training as a Preparation Tool for the Coronavirus Disease 2019 Outbreak. Anesth Analg 2021; 132(1):15–24. doi: 10.1213/ANE.0000000000005264.
LoSavio PS, Eggerstedt M, Tajudeen BA, Papagiannopoulos P, Revenaugh PC, Batra PS et al. Rapid implementation of COVID-19 tracheostomy simulation training to increase surgeon safety and confidence. Am J Otolaryngol 2020; 41(5):102574. doi: 10.1016/j.amjoto.2020.102574.
Lyu X, Hu J, Xu X, Xianyu Y, Dong W. Factors influencing risk perception and nosocomial infection prevention practices of frontline nurses during the COVID-19 pandemic. BMC Nurs 2021; 20(1):78. doi: 10.1186/s12912-021-00591-6.
Mahanta P, Deka H, Sarma B, Konwar R, Thakuria KD, Kalita D et al. Knowledge, Attitude, Practice and Preparedness toward COVID-19 Pandemic among Healthcare Workers in Designated COVID Hospitals of a North-Eastern State of India. Hosp Top 2021:1–10. doi: 10.1080/00185868.2021.1969872.
Mahdee AF, Gul SS, Abdulkareem AA, Qasim SSB. Anxiety, Practice Modification, and Economic Impact Among Iraqi Dentists During the COVID-19 Outbreak. Front Med (Lausanne) 2020; 7:595028. doi: 10.3389/fmed.2020.595028.
Malik UR, Atif N, Hashmi FK, Saleem F, Saeed H, Islam M et al. Knowledge, Attitude, and Practices of Healthcare Professionals on COVID-19 and Risk Assessment to Prevent the Epidemic Spread: A Multicenter Cross-Sectional Study from Punjab, Pakistan. Int J Environ Res Public Health 2020; 17(17). doi: 10.3390/ijerph17176395.
Mallineni SK, Nuvvula S, Bhumireddy JC, Ismail AF, Verma P, Sajja R et al. Knowledge and Perceptions Regarding Coronavirus (COVID-19) among Pediatric Dentists during Lockdown Period. Int J Environ Res Public Health 2021; 19(1).
Mamiya KT, Yoshida A. Changes in Japanese Pharmacists' Recognition of Their Role in Community Public Health before and after the Spread of COVID-19. Pharmacy (Basel) 2021; 9(3).
Manning ML, Gerolamo AM, Marino MA, Hanson-Zalot ME, Pogorzelska-Maziarz M. COVID-19 vaccination readiness among nurse faculty and student nurses. Nurs Outlook 2021; 69(4):565–73. doi: 10.1016/j.outlook.2021.01.019.
Manolescu LSC, Zaharia CN, Dumitrescu AI, Prasacu I, Radu MC, Boeru AC et al. Early COVID-19 Vaccination of Romanian Medical and Social Personnel. Vaccines (Basel) 2021; 9(10).
Manyaapelo T, Mokhele T, Sifunda S, Ndlovu P, Dukhi N, Sewpaul R et al. Determinants of Confidence in Overall Knowledge About COVID-19 Among Healthcare Workers in South Africa: Results From an Online Survey. Front Public Health 2021; 9:614858. doi: 10.3389/fpubh.2021.614858.
Maraqa B, Nazzal Z, Rabi R, Sarhan N, Al-Shakhra K, Al-Kaila M. COVID-19 vaccine hesitancy among health care workers in Palestine: A call for action. Prev Med 2021; 149:106618. doi: 10.1016/j.ypmed.2021.106618.
Mark ME, LoSavio P, Husain I, Papagiannopoulos P, Batra PS, Tajudeen BA. Effect of Implementing Simulation Education on Health Care Worker Comfort With Nasopharyngeal Swabbing for COVID-19. Otolaryngol Head Neck Surg 2020; 163(2):271–4. doi: 10.1177/0194599820933168.
Marthoenis M, Maskur M. Knowledge, Attitude, and Practice of Nurses Toward COVID-19: A Cross-Sectional Study in a Referral Hospital of Indonesia. Iranian journal of nursing and midwifery research 2021; 26(6):569–72.
Maude RR, Jongdeepaisal M, Skuntaniyom S, Muntajit T, Blacksell SD, Khuenpetch W et al. Improving knowledge, attitudes and practice to prevent COVID-19 transmission in healthcare workers and the public in Thailand. BMC Public Health 2021; 21(1):749. doi: 10.1186/s12889-021-10768-y.
Maurya VK, Upadhyay V, Dubey P, Shukla S, Chaturvedi A. Assessment of front-line healthcare workers' Knowledge, Attitude and Practice after several months of COVID-19 pandemic. J Healthc Qual Res 2021. doi: 10.1016/j.jhqr.2021.07.004.
Mayfield-Johnson S, Smith DO, Crosby SA, Haywood CG, Castillo J, Bryant-Williams D et al. Insights on COVID-19 From Community Health Worker State Leaders. J Ambul Care Manage 2020; 43(4):268–77. doi: 10.1097/JAC.0000000000000351.
Mbachu CNP, Azubuike CM-C, Mbachu II, Ndukwu CI, Ezeuko AY-A, Udigwe IB et al. COVID-19 infection: Knowledge, attitude, practices, and impact among healthcare workers in a South-Eastern Nigerian state. J Infect Dev Ctries 2020; 14(9):943–52. doi: 10.3855/jidc.13248.
McNally M, Rock L, Gillis M, Bryan S, Boyd C, Kraglund F et al. Reopening Oral Health Services during the COVID-19 Pandemic through a Knowledge Exchange Coalition. JDR Clin Trans Res 2021; 6(3):279–90. doi: 10.1177/23800844211011985.
Medina Fernández IA, Carreño Moreno S, Chaparro Díaz L, Gallegos-Torres RM, Medina Fernández JA, Hernández Martínez EK. Fear, Stress, and Knowledge regarding COVID-19 in Nursing Students and Recent Graduates in Mexico. Invest Educ Enferm 2021; 39(1). doi: 10.17533/udea.iee.v39n1e05.
Meghana A, Aparna Y, Chandra SM, Sanjeev S. Emergency preparedness and response (EP&R) by pharmacy professionals in India: Lessons from the COVID-19 pandemic and the way forward. Res Social Adm Pharm 2021; 17(1):2018–22. doi: 10.1016/j.sapharm.2020.04.028.
Mehrotra S, Jambunathan P, Jindal M, Gupta A, Kapoor K. A cross-sectional survey to assess the knowledge regarding coronavirus disease (COVID-19) among health care professionals. Med J Armed Forces India 2021; 77(Suppl 2):S437-S442. doi: 10.1016/j.mjafi.2020.07.001.
Mena Lora AJ, Ali M, Krill C, Borgetti SA, Spencer S, Lavani R et al. Feasibility and impact of inverted classroom methodology for coronavirus disease 2019 (COVID-19) pandemic preparedness at an urban community hospital. Infect Control Hosp Epidemiol 2021; 42(6):743–5. doi: 10.1017/ice.2020.1272.
Menawi W, Sabbah A, Kharraz L. Cross-infection and infection control in dental clinics in Nablus and Tulkarm districts. BMC microbiology 2021; 21(1):352.
Mendoza Millán DL, Carrión-Nessi FS, Mejía Bernard MD, Marcano-Rojas MV, Omaña Ávila ÓD, Doval Fernández JM et al. Knowledge, Attitudes, and Practices Regarding COVID-19 Among Healthcare Workers in Venezuela: An Online Cross-Sectional Survey. Front Public Health 2021; 9:633723. doi: 10.3389/fpubh.2021.633723.
Mersha A, Shibiru S, Girma M, Ayele G, Bante A, Kassa M et al. Health professionals practice and associated factors towards precautionary measures for COVID-19 pandemic in public health facilities of Gamo zone, southern Ethiopia: A cross-sectional study. PLoS One 2021; 16(3):e0248272. doi: 10.1371/journal.pone.0248272.
Mert S, Peker Karatoprak A, Demirhan Y, Baydemir C, Çetinarslan B, Cantürk Z et al. COVID-19, Anxiety, and Hopelessness: Quality of Life Among Healthcare Workers in Turkey. Eval Health Prof 2021:1632787211067530.
Mert S, Sayilan AA, Karatoprak AP, Baydemir C. The effect of Covid-19 on ethical sensitivity. Nurs Ethics 2021:9697330211003231. doi: 10.1177/09697330211003231.
Michel-Kabamba N, Ngatu NR, Leon-Kabamba N, Katumbo-Mukemo A, Mukuku O, Ngoyi-Mukonkole J et al. Occupational COVID-19 Prevention among Congolese Healthcare Workers: Knowledge, Practices, PPE Compliance, and Safety Imperatives. Trop Med Infect Dis 2020; 6(1). doi: 10.3390/tropicalmed6010006.
Mijiritsky E, Hamama-Raz Y, Liu F, Datarkar AN, Mangani L, Caplan J et al. Subjective Overload and Psychological Distress among Dentists during COVID-19. Int J Environ Res Public Health 2020; 17(14). doi: 10.3390/ijerph17145074.
Mileder LP, Schüttengruber G, Prattes J, Wegscheider T. Simulation-based training and assessment of mobile pre-hospital SARS-CoV-2 diagnostic teams in Styria, Austria. Medicine (Baltimore) 2020; 99(29):e21081. doi: 10.1097/MD.0000000000021081.
Min HS, Moon S, Jang Y, Cho I, Jeon J, Sung HK. The Use of Personal Protective Equipment among Frontline Nurses in a Nationally Designated COVID-19 Hospital during the Pandemic. Infect Chemother 2021; 53(4):705–17.
Minhas S, Chaudhry RM, Sajjad A, Manzoor I, Masood A, Kashif M. Corona pandemic: awareness of health care providers in Pakistan. AIMS Public Health 2020; 7(3):548–61. doi: 10.3934/publichealth.2020044.
Misra A, Carlson KJ, Barnes CA, Pate SK, Stobbe BB, Dowdall JR. A Novel Just-In-Time-Online-Training for Nasopharyngeal Swab Specimen Collection During the COVID-19 Pandemic. Cureus 2021; 13(6):e15944. doi: 10.7759/cureus.15944.
Mitchell BG, Russo PL, Kiernan M, Curryer C. Nurses' and midwives' cleaning knowledge, attitudes and practices: An Australian study. Infect Dis Health 2021; 26(1):55–62. doi: 10.1016/j.idh.2020.09.002.
Modi PD, Nair G, Uppe A, Modi J, Tuppekar B, Gharpure AS et al. COVID-19 Awareness Among Healthcare Students and Professionals in Mumbai Metropolitan Region: A Questionnaire-Based Survey. Cureus 2020; 12(4):e7514. doi: 10.7759/cureus.7514.
Mohamed Farah A, Yousuf Nour T, Obsiye M, Akil Adan M, Moeline Ali O, Arab Hussein M et al. Knowledge, attitude and practice towards COVID-19 among healthcare workers in public health facilities, Eastern Ethiopia. JMIR Form Res 2021. doi: 10.2196/26980.
Mohammed Basheeruddin Asdaq S, A S A, Imran M, Sreeharsha N, Sultana R. Knowledge, attitude and practices of healthcare professionals of Riyadh, Saudi Arabia towards covid-19: A cross-sectional study. Saudi J Biol Sci 2021; 28(9):5275–82. doi: 10.1016/j.sjbs.2021.05.036.
Mohd Salleh Sahimi H, Azman N, Nik Jaafar NR, Mohd Daud TI, Baharudin A, Ismail AK et al. Health Anxiety and Its Correlations with Self-Perceived Risk and Attitude on COVID-19 among Malaysian Healthcare Workers during the Pandemic. Int J Environ Res Public Health 2021; 18(9). doi: 10.3390/ijerph18094879.
Momplaisir FM, Kuter BJ, Ghadimi F, Browne S, Nkwihoreze H, Feemster KA et al. Racial/Ethnic Differences in COVID-19 Vaccine Hesitancy Among Health Care Workers in 2 Large Academic Hospitals. JAMA Netw Open 2021; 4(8):e2121931. doi: 10.1001/jamanetworkopen.2021.21931.
Moodley SV, Zungu M, Malotle M, Voyi K, Claassen N, Ramodike J et al. A health worker knowledge, attitudes and practices survey of SARS-CoV-2 infection prevention and control in South Africa. BMC Infect Dis 2021; 21(1):138. doi: 10.1186/s12879-021-05812-6.
Moolasart V, Manosuthi W, Thienthong V, Jaemsak U, Kongdejsakda W, Pantool P et al. Optimized and Non-Optimized Personal Protective Equipment Use during the COVID-19 Pandemic in Thailand: A National Cross-Sectional Survey in a Resource-Limited Setting. Environ Health Insights 2021; 15:11786302211013545. doi: 10.1177/11786302211013545.
Moro M, Vigezzi GP, Capraro M, Biancardi A, Nizzero P, Signorelli C et al. 2019-novel coronavirus survey: knowledge and attitudes of hospital staff of a large Italian teaching hospital. Acta Biomed 2020; 91(3-S):29–34. doi: 10.23750/abm.v91i3-S.9419.
Moser CH, Freeman-Sanderson A, Keeven E, Higley KA, Ward E, Brenner MJ et al. Tracheostomy care and communication during COVID-19: Global interprofessional perspectives. Am J Otolaryngol 2021; 43(2):103354.
Mouli TC, Davuluri A, Vijaya S, Priyanka ADY, Mishra SK. Effectiveness of simulation based teaching of ventilatory management among non-anaesthesiology residents to manage COVID 19 pandemic - A Quasi experimental cross sectional pilot study. Indian J Anaesth 2020; 64(Suppl 2):S136-S140. doi: 10.4103/ija.IJA_452_20.
Moura MSS de, Santos E Silva, Renata Kelly Dos, Mendes PM, Sousa, Antônia Sylca de Jesus, Carvalho Neto FJ de. Knowledge and use of personal protective equipment by nursing professionals during the Covid-19 pandemic. Rev Esc Enferm USP 2021; 55:e20210125.
Mubarak Al Baalharith I, Mary Pappiya E. Nurses' preparedness and response to COVID-19. Int J Afr Nurs Sci 2021; 14:100302. doi: 10.1016/j.ijans.2021.100302.
Muflih S, Al-Azzam S, Lafferty L, Karasneh R, Soudah O, Khader Y. Pharmacists self-perceived role competence in prevention and containment of COVID-19: A cross-sectional study. Ann Med Surg (Lond) 2021; 64:102243. doi: 10.1016/j.amsu.2021.102243.
Muhammad Alfareed Zafar S, Junaid Tahir M, Malik M, Irfan Malik M, Kamal Akhtar F, Ghazala R. Awareness, anxiety, and depression in healthcare professionals, medical students, and general population of Pakistan during COVID-19 Pandemic: A cross sectional online survey. Med J Islam Repub Iran 2020; 34:131. doi: 10.34171/mjiri.34.131.
Muhammad K, Saqlain M, Muhammad G, Hamdard A, Naveed M, Butt MH et al. Knowledge, Attitude, and Practices (KAPs) of Community Pharmacists Regarding COVID-19: A Cross-Sectional Survey in 2 Provinces of Pakistan. Disaster Med Public Health Prep 2021:1–9. doi: 10.1017/dmp.2021.54.
Müller A, Melzow FS, Göstemeyer G, Paris S, Schwendicke F. Implementation of COVID-19 Infection Control Measures by German Dentists: A Qualitative Study to Identify Enablers and Barriers. Int J Environ Res Public Health 2021; 18(11). doi: 10.3390/ijerph18115710.
Mushi A, Yassin Y, Khan A, Yezli S, Almuzaini Y. Knowledge, Attitude, and Perceived Risks Towards COVID-19 Pandemic and the Impact of Risk Communication Messages on Healthcare Workers in Saudi Arabia. Risk Manag Healthc Policy 2021; 14:2811–24. doi: 10.2147/RMHP.S306402.
Mustafa RM, Alshali RZ, Bukhary DM. Dentists' Knowledge, Attitudes, and Awareness of Infection Control Measures during COVID-19 Outbreak: A Cross-Sectional Study in Saudi Arabia. Int J Environ Res Public Health 2020; 17(23). doi: 10.3390/ijerph17239016.
Mutluay M, Egil E. Effect of work environment and specialty degree of dentists on cross-infection control in COVID-19 pandemic. Braz J Infect Dis 2021; 25(4):101592. doi: 10.1016/j.bjid.2021.101592.
Muze M, Abdella B, Mustefa A, Ali A, Abdo A, Lukman A et al. Availability of PPEs and training status of health professionals on COVID-19 in Silte Zone, Southern Ethiopia. Pan Afr Med J 2021; 39:38. doi: 10.11604/pamj.2021.39.38.27648.
Nahidi S, Sotomayor-Castillo C, Li C, Currey J, Elliott R, Shaban RZ. Australian critical care nurses' knowledge, preparedness, and experiences of managing SARS-COV-2 and COVID-19 pandemic. Aust Crit Care 2021. doi: 10.1016/j.aucc.2021.04.008.
Nashwan AJ, Abujaber AA, Mohamed AS, Villar RC, Al-Jabry MM. Nurses' willingness to work with COVID-19 patients: The role of knowledge and attitude. Nurs Open 2021; 8(2):695–701. doi: 10.1002/nop2.674.
Nasr L, Saleh N, Hleyhel M, El-Outa A, Noujeim Z. Acceptance of COVID-19 vaccination and its determinants among Lebanese dentists: a cross-sectional study. BMC Oral Health 2021; 21(1):484. doi: 10.1186/s12903-021-01831-6.
Nassar AA. Knowledge about coronavirus disease 2019: Implication for dentists in Saudi Arabia. Niger J Clin Pract 2021; 24(5):747–52. doi: 10.4103/njcp.njcp_340_20.
Nasser Z, Fares Y, Daoud R, Abou-Abbas L. Assessment of knowledge and practice of dentists towards Coronavirus Disease (COVID-19): a cross-sectional survey from Lebanon. BMC Oral Health 2020; 20(1):281. doi: 10.1186/s12903-020-01273-6.
Nazar W, Leszkowicz J, Pieńkowska A, Brzeziński M, Szlagatys-Sidorkiewicz A, Plata-Nazar K. Before-and-after online community survey on knowledge and perception of COVID-19 pandemic. BMC Infect Dis 2020; 20(1):861. doi: 10.1186/s12879-020-05602-6.
Nemati M, Ebrahimi B, Nemati F. Assessment of Iranian Nurses’ Knowledge and Anxiety Toward COVID-19 During the Current Outbreak in Iran. Arch Clin Infect Dis 2020; 15(COVID-19). doi: 10.5812/archcid.102848.
Nepal R, Sapkota K, Adhikari K, Paudel P, Adhikari B, Paudyal N et al. Knowledge, attitude and practice regarding COVID-19 among healthcare workers in Chitwan, Nepal; 2020 [Stand: 22.12.2021]. Verfügbar unter: https://assets.researchsquare.com/files/rs-26774/v1/2f55ae59-e037-4d73-8164-6ef41da2ebe7.pdf?c=1631834159.
Neupane HC, Shrestha N, Adhikari S, Angadi S, Shrestha BK, Gauli B. Knowledge of Health Care Professionals and Medical Students Regarding Covid-19 in a Tertiary Care Hospital in Nepal. JNMA J Nepal Med Assoc 2020; 58(227):480–6. doi: 10.31729/jnma.4995.
Ng BH, Low HJ, Nik Nuratiqah NA, Faisal AH, Soo CI, Periyasamy P et al. Understanding of Coronavirus Disease 2019 (COVID-19) and the practice of preventive measures among doctors and nurses in a university teaching hospital- A cross-sectional study. Med J Malaysia 2021; 76(4):454–60.
Nguyen AN, Le XTT, Ta NTK, Wong D, Nguyen NTT, Le HT et al. Knowledge and Self-Protective Practices Against COVID-19 Among Healthcare Workers in Vietnam. Front Public Health 2021; 9:658107.
Nguyen HTT, Dinh DX, van Nguyen M. Knowledge, attitude and practices of community pharmacists regarding COVID-19: A paper-based survey in Vietnam. PLoS One 2021; 16(7):e0255420. doi: 10.1371/journal.pone.0255420.
Nguyen NPT, Le DD, Colebunders R, Siewe Fodjo JN, Tran TD, van Vo T. Stress and Associated Factors among Frontline Healthcare Workers in the COVID-19 Epicenter of Da Nang City, Vietnam. Int J Environ Res Public Health 2021; 18(14). doi: 10.3390/ijerph18147378.
Nishat R, Babu NA, Srinivas Murthy ST, Deepak V, Mukherjee S, Behura SS. Assessment of knowledge of oral pathologists and postgraduate students on safe laboratory practices during the COVID-19 pandemic. J Oral Maxillofac Pathol 2020; 24(3):437–45. doi: 10.4103/jomfp.jomfp_442_20.
Nkansah C, Serwaa D, Adarkwah LA, Osei-Boakye F, Mensah K, Tetteh P et al. Novel coronavirus disease 2019: knowledge, practice and preparedness: a survey of healthcare workers in the Offinso-North District, Ghana. Pan Afr Med J 2020; 35(Suppl 2):79. doi: 10.11604/pamj.supp.2020.35.2.23644.
O'Byrne C, Kenny F, Eustace S, Gibbons JP. Knowledge of face masks and attitudes to re-sterilisation among healthcare workers. Ir J Med Sci 2021:1–6. doi: 10.1007/s11845-020-02493-z.
Oderinde KO, Akanni OO, Olashore A. Knowledge of the coronavirus disease 2019 (COVID-19) and sleep problems among a selected sample of psychiatric hospital staff in Nigeria: a cross-sectional study. Pan Afr Med J 2021; 40:39.
Odikpo LC, Abazie HO, Emon D, Mobolaji-Olajide MO, Gbahabo DD, Musa-Malikki A. KNOWLEDGE AND REASONS FOR ANXIETY AMONG NURSES TOWARDS COVID -19 IN NIGERIA. Afr J Infect Dis 2021; 15(2):16–23. doi: 10.21010/ajid.v15i2.4.
Ojha S, Debnath M, Sharma D, Niraula A. Knowledge of Handling the Personal Protective Equipment by Frontline Allied Health Professionals in COVID-19 Outbreak-A Web-Based Survey Study. J Radiol Nurs 2021; 40(2):167–71. doi: 10.1016/j.jradnu.2020.12.012.
Oksanen L-MAH, Sanmark E, Oksanen SA, Anttila V-J, Paterno JJ, Lappalainen M et al. Sources of healthcare workers' COVID‑19 infections and related safety guidelines. Int J Occup Med Environ Health 2021; 34(2):239–49. doi: 10.13075/ijomeh.1896.01741.
Oladele DA, Idigbe IE, Musa AZ, Gbaja-Biamila T, Bamidele T, Ohihoin AG et al. Self-reported use of and access to personal protective equipment among healthcare workers during the COVID-19 outbreak in Nigeria. Heliyon 2021; 7(5):e07100. doi: 10.1016/j.heliyon.2021.e07100.
Olum R, Chekwech G, Wekha G, Nassozi DR, Bongomin F. Coronavirus Disease-2019: Knowledge, Attitude, and Practices of Health Care Workers at Makerere University Teaching Hospitals, Uganda. Front Public Health 2020; 8:181. doi: 10.3389/fpubh.2020.00181.
Omoronyia O, Ekpenyong N, Ukweh I, Mpama E. Knowledge and practice of COVID-19 prevention among community health workers in rural Cross River State, Nigeria: implications for disease control in Africa. Pan Afr Med J 2020; 37:50. doi: 10.11604/pamj.2020.37.50.24307.
Onoral O, Caymaz MG. Awareness of dental practitioners and intern dental practitioners in Northern Cyprus towards pandemic of SARS-CoV-2. Niger J Clin Pract 2021; 24(4):534–45. doi: 10.4103/njcp.njcp_319_20.
Owen L, Apps L, Stanulewicz N, Hall A, Laird K. Healthcare worker knowledge and attitudes towards uniform laundering during the COVID-19 pandemic. Am J Infect Control 2021.
Özlü İ, Karaman Özlü Z, Tekin E, Onur Can N, Şöhret T. The compliance of emergency healthcare personnel with isolation precautions during the COVID-19 pandemic: A cross-sectional questionnaire study. Int J Clin Pract 2021; 75(10):e14492. doi: 10.1111/ijcp.14492.
Papagiannis D, Malli F, Raptis DG, Papathanasiou IV, Fradelos EC, Daniil Z et al. Assessment of Knowledge, Attitudes, and Practices towards New Coronavirus (SARS-CoV-2) of Health Care Professionals in Greece before the Outbreak Period. Int J Environ Res Public Health 2020; 17(14). doi: 10.3390/ijerph17144925.
Parajuli J, Mishra P, Sharma S, Bohora KB, Rathour PS, Joshi J et al. Knowledge and Attitude about COVID 19 among Health Care Workers Working in Seti Provincial Hospital. J Nepal Health Res Counc 2020; 18(3):466–71. doi: 10.33314/jnhrc.v18i3.2816.
Parikh PA, Shah BV, Phatak AG, Vadnerkar AC, Uttekar S, Thacker N et al. COVID-19 Pandemic: Knowledge and Perceptions of the Public and Healthcare Professionals. Cureus 2020; 12(5):e8144. doi: 10.7759/cureus.8144.
Patankar A, Modi P, Uppe A, Tuppekar B, Chandrakar S, Nair G et al. COVID-19 and Management of Severe Acute Respiratory Infection (SARI): A Questionnaire-Based Study Among Indian Healthcare Professionals. Curr Health Sci J 2020; 46(2):156–66. doi: 10.12865/CHSJ.46.02.09.
Patelarou A, Saliaj A, Galanis P, Pulomenaj V, Prifti V, Sopjani I et al. Predictors of nurses' intention to accept COVID-19 vaccination: A cross-sectional study in five European countries. J Clin Nurs 2021. doi: 10.1111/jocn.15980.
Piché-Renaud P-P, Groves HE, Kitano T, Arnold C, Thomas A, Streitenberger L et al. Healthcare worker perception of a global outbreak of novel coronavirus (COVID-19) and personal protective equipment: Survey of a pediatric tertiary-care hospital. Infect Control Hosp Epidemiol 2021; 42(3):261–7. doi: 10.1017/ice.2020.415.
Plaza-Ruiz SP, Barbosa-Liz DM, Agudelo-Suárez AA. Ventilation and air-conditioning systems in dental clinics and COVID-19: How much do we know? J Clin Exp Dent 2021; 13(7):e692-e700. doi: 10.4317/jced.58119.
Pokrajac N, Schertzer K, Poffenberger CM, Alvarez A, Marin-Nevarez P, Winstead-Derlega C et al. Mastery Learning Ensures Correct Personal Protective Equipment Use in Simulated Clinical Encounters of COVID-19. West J Emerg Med 2020; 21(5):1089–94. doi: 10.5811/westjem.2020.6.48132.
Prokopenko M, Pissaridou MK, Risk O, Khatkar H. Evaluating Healthcare Worker Competence in the Correct Use of Personal Protective Equipment in the COVID Era: A Quality Improvement Project. Cureus 2020; 12(12):e11954. doi: 10.7759/cureus.11954.
Puspitasari IM, Yusuf L, Sinuraya RK, Abdulah R, Koyama H. Knowledge, Attitude, and Practice During the COVID-19 Pandemic: A Review. J Multidiscip Healthc 2020; 13:727–33. doi: 10.2147/JMDH.S265527.
Putrino A, Raso M, Magazzino C, Galluccio G. Coronavirus (COVID-19) in Italy: knowledge, management of patients and clinical experience of Italian dentists during the spread of contagion. BMC Oral Health 2020; 20(1):200. doi: 10.1186/s12903-020-01187-3.
Qabool H, Sukhia RH, Fida M. Knowledge and awareness of dental specialists, general dentists and dental assistants regarding SARS‑CoV‑2. Dent Med Probl 2021. doi: 10.17219/dmp/134964.
Qadah T. Knowledge and attitude among healthcare workers towards COVID-19: a cross sectional study from Jeddah city, Saudi Arabia. J Infect Dev Ctries 2020; 14(10):1090–7. doi: 10.3855/jidc.13083.
Qasim M, Awan UA, Afzal MS, Saqib MAN, Siddiqui S, Ahmed H. Dataset of knowledge, attitude, practices and psychological implications of healthcare workers in Pakistan during COVID-19 pandemic. Data Brief 2020; 32:106234. doi: 10.1016/j.dib.2020.106234.
Quadri MFA, Jafer MA, Alqahtani AS, Al Mutahar, Somayah A B, Odabi NI, Daghriri AA et al. Novel corona virus disease (COVID-19) awareness among the dental interns, dental auxiliaries and dental specialists in Saudi Arabia: A nationwide study. J Infect Public Health 2020; 13(6):856–64. doi: 10.1016/j.jiph.2020.05.010.
Rabbani U, Al Saigul AM. Knowledge, Attitude and Practices of Health Care Workers about Corona Virus Disease 2019 in Saudi Arabia. J Epidemiol Glob Health 2021; 11(1):60–8. doi: 10.2991/jegh.k.200819.002.
Rabi R, Maraqa B, Nazzal Z, Zink T. Factors affecting nurses' intention to accept the COVID-19 vaccine: A cross-sectional study. Public Health Nurs 2021; 38(5):781–8. doi: 10.1111/phn.12907.
Rani M, Sharma I, Sharma S, Sharma L, Kumar S. Exploring the knowledge, attitude, and practice of health-care professionals on coronavirus (COVID-19) pandemic infection. J Educ Health Promot 2021; 10:115. doi: 10.4103/jehp.jehp_728_20.
Rao LN, Shetty A, Latha Senthilkumar P, Shetty KS, Shetty B, Natarajan S et al. Knowledge, attitude and practice of dental students and practitioners during the early days of COVID-19 pandemic in India: A cross-sectional study. Int J Clin Pract 2021:e14858. doi: 10.1111/ijcp.14858.
Rao S, Rohilla KK, Kathrotia R, Naithani M, Varghese A, Bahadur A et al. Rapid Workforce Development to Combat the COVID-19 Pandemic: Experience From a Tertiary Health Care Centre in North India. Cureus 2021; 13(6):e15585. doi: 10.7759/cureus.15585.
Rathore P, Kumar S, Choudhary N, Sarma R, Singh N, Haokip N et al. Concerns of Health-care Professionals Managing COVID Patients under Institutional Isolation during COVID-19 Pandemic in India: A Descriptive Cross-sectional Study. Indian J Palliat Care 2020; 26(Suppl 1):S90-S94. doi: 10.4103/IJPC.IJPC_172_20.
Ravi RC, Ponugubati CC, Bonu SK, Athkuri S, Uppalapati LV, Majeti C. Knowledge and awareness on novel coronavirus spread among dental fraternities in Visakhapatnam, India: A questionnaire-based survey. J Educ Health Promot 2020; 9:353. doi: 10.4103/jehp.jehp_458_20.
Reddy P, Nagi R, Kumar P, Srivastava R, Singh Bhadauriya U. Assessment of knowledge and anxiety levels due to COVID-19 pandemic among health care professionals and general population in Indore City: A cross sectional study. Przegl Epidemiol 2020; 74(3):441–8. doi: 10.32394/pe.74.37.
Regli A, Thalayasingam P, Bell E, Sommerfield A, Ungern-Sternberg BS von. More than half of front-line healthcare workers unknowingly used an N95/P2 mask without adequate airborne protection: An audit in a tertiary institution. Anaesth Intensive Care 2021:310057X211007861. doi: 10.1177/0310057X211007861.
Riccò M, Ferraro P, Gualerzi G, Ranzieri S, Bragazzi NL, Balzarini F et al. Point-of-Care diagnostic of SARS-CoV-2: knowledge, attitudes, and perceptions (KAP) of medical workforce in Italy. Acta Biomed 2020; 91(2):57–67. doi: 10.23750/abm.v91i2.9573.
Riccò M, Vezzosi L, Balzarini F, Bragazzi NL. Inappropriate risk perception for SARS-CoV-2 infection among Italian HCWs in the eve of COVID-19 pandemic. Acta Biomed 2020; 91(3):e2020040. doi: 10.23750/abm.v91i3.9727.
Riguzzi M, Gashi S. Lessons From the First Wave of COVID-19: Work-Related Consequences, Clinical Knowledge, Emotional Distress, and Safety-Conscious Behavior in Healthcare Workers in Switzerland. Front Psychol 2021; 12:628033. doi: 10.3389/fpsyg.2021.628033.
Rivera-Lozada O, Galvez CA, Castro-Alzate E, Bonilla-Asalde CA. Factors associated with knowledge, attitudes and preventive practices towards COVID-19 in health care professionals in Lima, Peru. F1000Res 2021; 10:582.
Rizki SA, Kurniawan J, Budimulia P, Sylvanus P, Alexandra A, Sinaga TD et al. Knowledge, Attitude, and Practice in Indonesian Health Care Workers Regarding COVID-19. Asia Pac J Public Health 2021; 33(5):662–4. doi: 10.1177/10105395211011017.
Rizzo C, Campagna I, Pandolfi E, Croci I, Russo L, Ciampini S et al. Knowledge and Perception of COVID-19 Pandemic during the First Wave (Feb-May 2020): A Cross-Sectional Study among Italian Healthcare Workers. Int J Environ Res Public Health 2021; 18(7). doi: 10.3390/ijerph18073767.
Robbins T, Kyrou I, Vankad M, Suthantirakumar R, Igharo N, Patel K et al. Differential perceptions regarding personal protective equipment use during the COVID-19 pandemic by NHS healthcare professionals based on ethnicity, sex and professional experience. Infect Prev Pract 2021; 3(3):100141. doi: 10.1016/j.infpip.2021.100141.
Roth C, Breckner A, Moellinger S, Schwill S, Peters-Klimm F, Szecsenyi J et al. Beliefs and practices among primary care physicians during the first wave of the COVID-19 pandemic in Baden-Wuerttemberg (Germany): an observational study. BMC Fam Pract 2021; 22(1):86. doi: 10.1186/s12875-021-01433-9.
Roupa Z, Polychronis G, Latzourakis E, Nikitara M, Ghobrial S, Chrysafi A et al. Assessment of Knowledge and Perceptions of Health Workers Regarding COVID-19: A Cross-Sectional Study from Cyprus. J Community Health 2021; 46(2):251–8. doi: 10.1007/s10900-020-00949-y.
Ruiz-Manriquez J, León-Lara X, Campos-Murguía A, Solis-Ortega AA, Pérez-González B, Uscanga LF et al. Knowledge of Latin American gastroenterologists and endoscopists regarding SARS-CoV-2 infection. Rev Gastroenterol Mex (Engl Ed) 2020; 85(3):288–94. doi: 10.1016/j.rgmx.2020.04.003.
Saadeh D, Sacre H, Hallit S, Farah R, Salameh P. Knowledge, attitudes, and practices toward the coronavirus disease 2019 (COVID-19) among nurses in Lebanon. Perspect Psychiatr Care 2021; 57(3):1212–21. doi: 10.1111/ppc.12676.
Sadaf S, AlEraky D, Farooqi F, Syed F, Alhareky M, AlHumaid J. COVID-19 Myth Busters: Comparing knowledge and perceptions amongst the dental workforce at an institution in the Eastern Province, Saudi Arabia. PLoS One 2021; 16(12):e0260698.
Saddik B, Elbarazi I, Temsah M-H, Saheb Sharif-Askari F, Kheder W, Hussein A et al. Psychological Distress and Anxiety Levels Among Health Care Workers at the Height of the COVID-19 Pandemic in the United Arab Emirates. Int J Public Health 2021; 66:1604369.
Sah MK, Singh A, Sangroula RK. Knowledge of novel coronavirus disease (COVID-19) among dental surgeons of Nepal: a nationwide study. BMC Infect Dis 2020; 20(1):871. doi: 10.1186/s12879-020-05620-4.
Salman M, Mustafa Z, Asif N, Zaidi HA, Shehzadi N, Khan TM et al. Knowledge, attitude and preventive practices related to COVID-19 among health professionals of Punjab province of Pakistan. J Infect Dev Ctries 2020; 14(7):707–12. doi: 10.3855/jidc.12878.
Samara MT, Peppou LE, Giannouchos TV, Nimatoudis I, Papageorgiou C, Economou M et al. COVID-19 psychological impact, knowledge and perceptions of healthcare professionals in Greece: Α nationwide cross-sectional study. Psychiatriki 2021; 32(4):271–81.
Santos TM, Pedrosa, Rafaela Batista Dos Santos, Carvalho, Danielle Rachel Dos Santos, Franco MH, Silva JLG, Franci D et al. Implementing healthcare professionals' training during COVID-19: a pre and post-test design for simulation training. Sao Paulo Med J 2021; 139(5):514–9. doi: 10.1590/1516-3180.2021.0190.R1.27052021.
Sanyam SD, Sah SK, Chaudhary P, Burton MJ, Hoffman JJ. Knowledge and awareness-based survey of COVID-19 within the eye care profession in Nepal: Misinformation is hiding the truth. PLoS One 2021; 16(7):e0254761. doi: 10.1371/journal.pone.0254761.
Saqlain M, Munir MM, Rehman SU, Gulzar A, Naz S, Ahmed Z et al. Knowledge, attitude, practice and perceived barriers among healthcare workers regarding COVID-19: a cross-sectional survey from Pakistan. J Hosp Infect 2020; 105(3):419–23. doi: 10.1016/j.jhin.2020.05.007.
Sarfaraz S, Shabbir J, Mudasser MA, Khurshid Z, Al-Quraini AAA, Abbasi MS et al. Knowledge and Attitude of Dental Practitioners Related to Disinfection during the COVID-19 Pandemic. Healthcare (Basel) 2020; 8(3). doi: 10.3390/healthcare8030232.
Sarialioglu Gungor A, Donmez N, Uslu YS. Knowledge, stress levels, and clinical practice modifications of Turkish dentists due to COVID-19: a survey study. Braz Oral Res 2021; 35:e048. doi: 10.1590/1807-3107bor-2021.vol35.0048.
Sathianathan S, van Scoy LJ, Sakya SM, Miller E, Snyder B, Wasserman E et al. Knowledge, Perceptions, and Preferred Information Sources Related to COVID-19 Among Healthcare Workers: Results of a Cross Sectional Survey. Am J Health Promot 2021; 35(5):633–6. doi: 10.1177/0890117120982416.
Schulz-Weidner N, Schlenz MA, Krämer N, Boukhobza S, Bekes K. Impact and Perspectives of Pediatric Dental Care during the COVID-19 Pandemic Regarding Unvaccinated Children: A Cross-Sectional Survey. Int J Environ Res Public Health 2021; 18(22). doi: 10.3390/ijerph182212117.
Scully AC, Joshi AP, Rector JM, Eckert GJ. Willingness and ability of oral health care workers to work during the COVID-19 pandemic. J Am Dent Assoc 2021. doi: 10.1016/j.adaj.2021.04.021.
Seid Yimer T, Gebrehana Belay H. Knowledge and Practice of Health Care Providers Towards Proper Face Mask Utilization to Minimize the Extent of COVID-19 Infection in Amhara Region Referral Hospitals, Ethiopia. J Multidiscip Healthc 2021; 14:1583–91. doi: 10.2147/JMDH.S306253.
Seitz RM, Yaffee AQ, Peacock E, Moran TP, Pendley A, Rupp JD. Self-Reported Use of Personal Protective Equipment among Emergency Department Nurses, Physicians and Advanced Practice Providers during the 2020 COVID-19 Pandemic. Int J Environ Res Public Health 2021; 18(13). doi: 10.3390/ijerph18137076.
Semaan A, Audet C, Huysmans E, Afolabi B, Assarag B, Banke-Thomas A et al. Voices from the frontline: findings from a thematic analysis of a rapid online global survey of maternal and newborn health professionals facing the COVID-19 pandemic. BMJ Glob Health 2020; 5(6). doi: 10.1136/bmjgh-2020-002967.
Semerci R, Kudubes AA, Eşref FÇ. Assessment of Turkish oncology nurses' knowledge regarding COVID-19 during the current outbreak in Turkey. Support Care Cancer 2021; 29(4):1999–2006. doi: 10.1007/s00520-020-05700-w.
Sezgin GP, ŞirinoĞlu Çapan B. Assessment of dentists' awareness and knowledge levels on the Novel Coronavirus (COVID-19). Braz Oral Res 2020; 34:e112. doi: 10.1590/1807-3107bor-2020.vol34.0112.
Shah ST, Akter K, Hasan MS, Chakrovarty T, Sakib N, Islam MT. Factors determining preventive practices of the healthcare workers regarding COVID-19 in Bangladesh. Health science reports 2022; 5(1):e484.
Shah SU, Xiu Ling Loo E, En Chua C, Sen Kew G, Demutska A, Quek S et al. Association between well-being and compliance with COVID-19 preventive measures by healthcare professionals: A cross-sectional study. PLoS One 2021; 16(6):e0252835. doi: 10.1371/journal.pone.0252835.
Shahin SY, Bugshan AS, Almulhim KS, AlSharief MS, Al-Dulaijan YA, Siddiqui I et al. Knowledge of dentists, dental auxiliaries, and students regarding the COVID-19 pandemic in Saudi Arabia: a cross-sectional survey. BMC Oral Health 2020; 20(1):363. doi: 10.1186/s12903-020-01361-7.
Shakeel S, Rehman H, Hassali MA, Hashmi F. Knowledge, attitude and precautionary practices towards COVID-19 among healthcare professionals in Karachi, Pakistan. J Infect Dev Ctries 2020; 14(10):1117–24. doi: 10.3855/jidc.12714.
Shariff S, Benten MM, Ahmed Al-Zabidi MK, Alshehri GM, Almehmadi AA, F Alhazmi ST et al. Knowledge and Attitude towards Dental Clinical Practice Related to COVID-19 Pandemic among Dental Interns in Saudi Arabia. J Pharm Bioallied Sci 2021; 13(Suppl 1):S831-S835. doi: 10.4103/jpbs.JPBS_827_20.
Sharma R, Mohanty A, Singh V, S VA, Gupta PK, Jelly P et al. Effectiveness of Video-Based Online Training for Health Care Workers to Prevent COVID-19 Infection: An Experience at a Tertiary Care Level Institute, Uttarakhand, India. Cureus 2021; 13(5):e14785. doi: 10.7759/cureus.14785.
Shawahna R. Knowledge, attitude, and use of protective measures against COVID-19 among nurses: a questionnaire-based multicenter cross-sectional study. BMC Nurs 2021; 20(1):163. doi: 10.1186/s12912-021-00689-x.
Shehu M, Shehu H, Oseni-Momodu E, Abraham N, Eseigbe EE. Knowledge, Attitude and Practice on Covid-19 among Clinical Healthcare Workers in Bingham University Teaching Hospital (BHUTH) Jos, Plateau State, Nigeria. West Afr J Med 2021; 38(4):321–7.
Shenoy N, Ballal V, Rani U, Kotian H, Lakshmi V. Assessment of knowledge, attitude and practices among dental practitioners on methods of infection control while carrying out dental procedures during novel coronavirus (COVID-19) pandemic. Pan Afr Med J 2021; 39:265.
Shi Y, Wang J, Yang Y, Wang Z, Wang G, Hashimoto K et al. Knowledge and attitudes of medical staff in Chinese psychiatric hospitals regarding COVID-19. Brain Behav Immun Health 2020; 4:100064. doi: 10.1016/j.bbih.2020.100064.
Shibabaw T, Teferi B. Knowledge and Practice Toward Prevention of SARS-CoV-2 Among Healthcare Workers at Delghi Primary Hospital During a Massive Test Campaign in Northwest Gondar, Ethiopia: Institution-Based Descriptive Cross-Sectional Survey. Infect Drug Resist 2021; 14:381–90. doi: 10.2147/IDR.S289965.
Shivnani D, Raman EV, Amle D. The COVID TIDE Approach: A Protocol for Safe Tracheostomy Practice in COVID Patients. Indian J Otolaryngol Head Neck Surg 2021; 73(2):1–10. doi: 10.1007/s12070-021-02370-w.
Shrestha A, Thapa TB, Giri M, Kumar S, Dhobi S, Thapa H et al. Knowledge and attitude on prevention of COVID-19 among community health workers in Nepal-a cross-sectional study. BMC Public Health 2021; 21(1):1424. doi: 10.1186/s12889-021-11400-9.
Shrestha S, Jha N, Palaian S, Shankar PR. Knowledge, awareness and preparedness regarding coronavirus disease 2019 pandemic among community pharmacy practitioners working in Kathmandu, Nepal: A pilot study. SAGE Open Med 2020; 8:2050312120974513. doi: 10.1177/2050312120974513.
Simione L, Gnagnarella C. Differences Between Health Workers and General Population in Risk Perception, Behaviors, and Psychological Distress Related to COVID-19 Spread in Italy. Front Psychol 2020; 11:2166. doi: 10.3389/fpsyg.2020.02166.
Simonovich SD, Spurlark RS, Badowski D, Krawczyk S, Soco C, Ponder TN et al. Examining effective communication in nursing practice during COVID-19: A large-scale qualitative study. Int Nurs Rev 2021. doi: 10.1111/inr.12690.
Singh Gambhir R, Singh Dhaliwal J, Aggarwal A, Anand S, Anand V, Kaur Bhangu A. Covid-19: a survey on knowledge, awareness and hygiene practices among dental health professionals in an Indian scenario. Rocz Panstw Zakl Hig 2020; 71(2):223–9. doi: 10.32394/rpzh.2020.0115.
Singh KT, Mishra G, Shukla AK, Behera S, Tiwari AK, Panigrahi S et al. Preparedness among dental professionals towards COVID-19 in India. Pan Afr Med J 2020; 36:108. doi: 10.11604/pamj.2020.36.108.23694.
Singh V, Supehia S, Gupta PK, Narula H, Sharma M, Devi K et al. Effectiveness of video modules in infection control trainings during COVID-19 pandemic: A quasi-experimental study in tertiary care institute. J Educ Health Promot 2021; 10(1):183. doi: 10.4103/jehp.jehp_1009_20.
Sirikalyanpaiboon M, Ousirimaneechai K, Phannajit J, Pitisuttithum P, Jantarabenjakul W, Chaiteerakij R et al. COVID-19 vaccine acceptance, hesitancy, and determinants among physicians in a university-based teaching hospital in Thailand. BMC Infect Dis 2021; 21(1):1174.
Smaghi BS, Collins J, Dagina R, Hiawalyer G, Vaccher S, Flint J et al. Barriers and enablers experienced by health care workers in swabbing for COVID-19 in Papua New Guinea: A multi-methods cross-sectional study. Int J Infect Dis 2021; 110 Suppl 1:S17-S24. doi: 10.1016/j.ijid.2021.04.077.
Song J, McDonald C. Experiences of New Zealand registered nurses of Chinese ethnicity during the COVID-19 pandemic. J Clin Nurs 2021; 30(5-6):757–64. doi: 10.1111/jocn.15607.
Sotomayor-Castillo C, Li C, Kaufman-Francis K, Nahidi S, Walsh LJ, Liberali SA et al. Australian dentists' knowledge, preparedness, and experiences during the COVID-19 pandemic. Infect Dis Health 2022; 27(1):49–57.
Sotomayor-Castillo C, Nahidi S, Li C, Hespe C, Burns PL, Shaban RZ. General practitioners' knowledge, preparedness, and experiences of managing COVID-19 in Australia. Infect Dis Health 2021; 26(3):166–72. doi: 10.1016/j.idh.2021.01.004.
Sotomayor-Castillo C, Nahidi S, Li C, Macbeth D, Russo PL, Mitchell BG et al. Infection control professionals' and infectious diseases physicians' knowledge, preparedness, and experiences of managing COVID-19 in Australian healthcare settings. Infect Dis Health 2021. doi: 10.1016/j.idh.2021.05.002.
Srivastava KC, Shrivastava D, Sghaireen MG, Alsharari AF, Alduraywish AA, Al-Johani K et al. Knowledge, attitudes and practices regarding COVID-19 among dental health care professionals: a cross-sectional study in Saudi Arabia. J Int Med Res 2020; 48(12):300060520977593. doi: 10.1177/0300060520977593.
Stefani A de, Bruno G, Mutinelli S, Gracco A. COVID-19 Outbreak Perception in Italian Dentists. Int J Environ Res Public Health 2020; 17(11). doi: 10.3390/ijerph17113867.
Suleiman A, Bsisu I, Guzu H, Santarisi A, Alsatari M, Abbad A et al. Preparedness of Frontline Doctors in Jordan Healthcare Facilities to COVID-19 Outbreak. Int J Environ Res Public Health 2020; 17(9). doi: 10.3390/ijerph17093181.
Suppan L, Abbas M, Stuby L, Cottet P, Larribau R, Golay E et al. Effect of an E-Learning Module on Personal Protective Equipment Proficiency Among Prehospital Personnel: Web-Based Randomized Controlled Trial. J Med Internet Res 2020; 22(8):e21265. doi: 10.2196/21265.
Suppan M, Gartner B, Golay E, Stuby L, White M, Cottet P et al. Teaching Adequate Prehospital Use of Personal Protective Equipment During the COVID-19 Pandemic: Development of a Gamified e-Learning Module. JMIR Serious Games 2020; 8(2):e20173. doi: 10.2196/20173.
Tadesse DB, Gebrewahd GT, Demoz GT. Knowledge, attitude, practice and psychological response toward COVID-19 among nurses during the COVID-19 outbreak in northern Ethiopia, 2020. New Microbes New Infect 2020; 38:100787. doi: 10.1016/j.nmni.2020.100787.
Tadesse T, Tesfaye T, Alemu T, Haileselassie W. Healthcare Worker's Knowledge, Attitude, and Practice of Proper Face Mask Utilization, and Associated Factors in Police Health Facilities of Addis Ababa, Ethiopia. J Multidiscip Healthc 2020; 13:1203–13. doi: 10.2147/JMDH.S277133.
Tamang N, Rai P, Dhungana S, Sherchan B, Shah B, Pyakurel P et al. COVID-19: a National Survey on perceived level of knowledge, attitude and practice among frontline healthcare Workers in Nepal. BMC Public Health 2020; 20(1):1905. doi: 10.1186/s12889-020-10025-8.
TAMIRE AH, LEGESSE TK. KNOWLEDGE, ATTITUDES, AND PRACTICES TOWARDS CORONAVIRUS DISEASE-19 AMONG HEALTH PROFESSIONALS IN ADDIS ABABA. Ethopian Medical Journal 2020; (58):343–9. Verfügbar unter: https://www.emjema.org/index.php/emj/issue/download/52/27#page=41.
Tarakji B, Nassani MZ, Alali FM, B Alsalhani A, Alqhtani NR, Bin Nabhan A et al. COVID-19-Awareness and Practice of Dentists in Saudi Arabia. Int J Environ Res Public Health 2021; 18(1). doi: 10.3390/ijerph18010330.
Tee ML, Tee CA, Anlacan JP, Aligam KJG, Reyes PWC, Kuruchittham V et al. Psychological impact of COVID-19 pandemic in the Philippines. J Affect Disord 2020; 277:379–91. doi: 10.1016/j.jad.2020.08.043.
Tegegne GT, Kefale B, Engidaw MT, Degu A, Tesfa D, Ewunetei A et al. Knowledge, Attitude, and Practice of Healthcare Providers Toward Novel Coronavirus 19 During the First Months of the Pandemic: A Systematic Review. Front Public Health 2021; 9:606666. doi: 10.3389/fpubh.2021.606666.
Temsah M-H, Al Huzaimi A, Alrabiaah A, Alamro N, Al-Sohime F, Al-Eyadhy A et al. Changes in healthcare workers' knowledge, attitudes, practices, and stress during the COVID-19 pandemic. Medicine (Baltimore) 2021; 100(18):e25825. doi: 10.1097/MD.0000000000025825.
Temsah MH, Alhuzaimi AN, Alamro N, Alrabiaah A, Al-Sohime F, Alhasan K et al. Knowledge, attitudes and practices of healthcare workers during the early COVID-19 pandemic in a main, academic tertiary care centre in Saudi Arabia. Epidemiol Infect 2020; 148:e203. doi: 10.1017/S0950268820001958.
Temsah M-H, Barry M, Aljamaan F, Alhuzaimi AN, Al-Eyadhy A, Saddik B et al. SARS-CoV-2 B.1.1.7 UK Variant of Concern Lineage-Related Perceptions, COVID-19 Vaccine Acceptance and Travel Worry Among Healthcare Workers. Front Public Health 2021; 9:686958. doi: 10.3389/fpubh.2021.686958.
Tesfaye ZT, Yismaw MB, Negash Z, Ayele AG. COVID-19-Related Knowledge, Attitude and Practice Among Hospital and Community Pharmacists in Addis Ababa, Ethiopia. Integr Pharm Res Pract 2020; 9:105–12. doi: 10.2147/IPRP.S261275.
Theodorea CF, Widyarman AS, Dewanto I, Astoeti TE. COVID-19 Vaccines in Indonesia: Knowledge, Attitudes, and Acceptance Among Dental Professionals. Front Med (Lausanne) 2021; 8:784002.
Tian Y, Nian B, Ma Y, Guo X, Wang F, Rong L. The Status of Occupational Protection During COVID-19 Pandemic: Knowledge, Attitudes, and Practice of Healthcare Workers in Endoscopy Units, China. Front Public Health 2021; 9:632608. doi: 10.3389/fpubh.2021.632608.
Tien TQ, Tuyet-Hanh TT, Linh TNQ, Hai Phuc H, van Nhu H. Knowledge, Attitudes, and Practices Regarding COVID-19 prevention among Vietnamese Healthcare Workers in 2020. Health Serv Insights 2021; 14:11786329211019225. doi: 10.1177/11786329211019225.
Tokuc B, Coskunses FM. Knowledge, attitude and practice of dentists in Coronavirus disease 2019 pandemic in Turkey. Eur Oral Res 2020; 54(2):86–91. doi: 10.26650/eor.20200049.
Towning R, Rennie C, Ferguson M. Multidisciplinary Simulation Training for Surgical Tracheostomy in Patients Mechanically Ventilated Secondary to Severe Acute Respiratory Syndrome Coronavirus 2. Ear Nose Throat J 2021:1455613211042119. doi: 10.1177/01455613211042119.
Tran BX, Dang AK, Thai PK, Le HT, Le XTT, Do TTT et al. Coverage of Health Information by Different Sources in Communities: Implication for COVID-19 Epidemic Response. Int J Environ Res Public Health 2020; 17(10). doi: 10.3390/ijerph17103577.
Tripathi R, Alqahtani SS, Albarraq AA, Meraya AM, Tripathi P, Banji D et al. Awareness and Preparedness of COVID-19 Outbreak Among Healthcare Workers and Other Residents of South-West Saudi Arabia: A Cross-Sectional Survey. Front Public Health 2020; 8:482. doi: 10.3389/fpubh.2020.00482.
Tsegaye D, Shuremu M, Oljira D, Dubale S, Befekadu G, Bidira K. COVID - 19 related knowledge and preventive practices early in the outbreak among health care workers in selected public health facilities of Illu aba Bor and Buno Bedelle zones, Southwest Ethiopia. BMC Infect Dis 2021; 21(1):490. doi: 10.1186/s12879-021-06218-0.
Tsiga-Ahmed FI, Amole TG, Musa BM, Nalado AM, Agoyi OB, Galadanci HS et al. COVID 19: Evaluating the Knowledge, Attitude and Preventive Practices of Healthcare Workers in Northern Nigeria. Int J MCH AIDS 2021; 10(1):88–97. doi: 10.21106/ijma.418.
Tune, Samiun Nazrin Bente Kamal, Islam BZ, Islam MR, Tasnim Z, Ahmed SM. Exploring the knowledge, attitudes, practices and lived experiences of frontline health workers in the times of COVID-19 : a qualitative study from Bangladesh. BMJ Open 2022; 12(1):e051893.
Turska-Szybka A, Prokopczyk M, Winkielman P, Olczak-Kowalczyk D. Knowledge and Attitude of Polish Dental Healthcare Professionals during the COVID-19 Pandemic. Int J Environ Res Public Health 2021; 18(22).
Upadhyay R, Aprajita, Srivastava S, Raja A, Gupta RK. Healthcare professionals' knowledge, attitudes, and practices on coronavirus disease in Western Uttar Pradesh. J Educ Health Promot 2020; 9:359. doi: 10.4103/jehp.jehp_622_20.
Upadhyaya DP, Paudel R, Acharya D, Khoshnood K, Lee K, Park J-H et al. Frontline Healthcare Workers' Knowledge and Perception of COVID-19, and Willingness to Work during the Pandemic in Nepal. Healthcare (Basel) 2020; 8(4). doi: 10.3390/healthcare8040554.
Vatan A, Güçlü E, Öğütlü A, Kibar FA, Karabay O. Knowledge and attitudes towards COVID-19 among emergency medical service workers. Rev Assoc Med Bras (1992) 2020; 66(11):1553–9. doi: 10.1590/1806-9282.66.11.1553.
Ventura C, Gibson C, Collier GD. Emergency Medical Services resource capacity and competency amid COVID-19 in the United States: preliminary findings from a national survey. Heliyon 2020; 6(5):e03900. doi: 10.1016/j.heliyon.2020.e03900.
Verbeek JH, Rajamaki B, Ijaz S, Sauni R, Toomey E, Blackwood B et al. Personal protective equipment for preventing highly infectious diseases due to exposure to contaminated body fluids in healthcare staff. Cochrane Database Syst Rev 2020; 5:CD011621. doi: 10.1002/14651858.CD011621.pub5.
Vieira-Meyer, Anya P G F, Coutinho MB, Santos HPG, Saintrain MV, Candeiro, George T de M. Brazilian Primary and Secondary Public Oral Health Attention: Are Dentists Ready to Face the COVID-19 Pandemic? Disaster Med Public Health Prep 2020:1–8. doi: 10.1017/dmp.2020.342.
Vilovic T, Bozic J, Vilovic M, Rusic D, Zuzic Furlan S, Rada M et al. Family Physicians' Standpoint and Mental Health Assessment in the Light of COVID-19 Pandemic-A Nationwide Survey Study. Int J Environ Res Public Health 2021; 18(4). doi: 10.3390/ijerph18042093.
Vranas KC, Golden SE, Mathews KS, Schutz A, Valley TS, Duggal A et al. The Influence of the COVID-19 Pandemic on ICU Organization, Care Processes, and Frontline Clinician Experiences: A Qualitative Study. Chest 2021; 160(5):1714–28.
Wake AD. Knowledge, Attitude, Practice, and Associated Factors Regarding the Novel Coronavirus Disease 2019 (COVID-19) Pandemic. Infect Drug Resist 2020; 13:3817–32. doi: 10.2147/IDR.S275689.
Walach H, Ruof V, Hellweg R. Opinion of German Immunologists on SARS-CoV-2: Results of an Online Survey. Cureus 2021; 13(11):e19393.
Wallace H, Angus R. Supplemental Learning in Respiratory Physiology for Healthcare Professionals Towards Successful Treatment of COVID-19. Front Physiol 2021; 12:624528. doi: 10.3389/fphys.2021.624528.
Walle Z, Berihun G, Keleb A, Teshome D, Berhanu L. COVID-19 Prevention Practices and Determinant Factors Among Healthcare Professionals Working in Hospitals of South Gondar Zone, Northwestern Ethiopia. J Multidiscip Healthc 2021; 14:2287–98. doi: 10.2147/JMDH.S325127.
Wen X, Wang F, Li X, Gu H. Study on the Knowledge, Attitude, and Practice (KAP) of Nursing Staff and Influencing Factors on COVID-19. Front Public Health 2020; 8:560606. doi: 10.3389/fpubh.2020.560606.
Westerduin D, Dujardin J, Schuurmans J, Engels Y, Wichmann AB. Making complex decisions in uncertain times: experiences of Dutch GPs as gatekeepers regarding hospital referrals during COVID-19-a qualitative study. BMC Med Ethics 2021; 22(1):158.
Widiasih R, Ermiati, Emaliyawati E, Hendrawati S, Susanti RD, Sutini T et al. Nurses' Actions to Protect Their Families from COVID-19: A Descriptive Qualitative Study. Glob Qual Nurs Res 2021; 8:23333936211014851. doi: 10.1177/23333936211014851.
Widyarman AS, Bachtiar EW, Theodorea CF, Rizal MI, Roeslan MO, Djamil MS et al. COVID-19 Awareness Among Dental Professionals in Indonesia. Front Med (Lausanne) 2020; 7:589759. doi: 10.3389/fmed.2020.589759.
Wuneh A, Kahsay A, Tinsae F, Ashebir F, Giday G, Mirutse G et al. Knowledge, Perceptions, Satisfaction, and Readiness of Health-Care Providers Regarding COVID-19 in Northern Ethiopia. J Multidiscip Healthc 2021; 14:1349–59. doi: 10.2147/JMDH.S284106.
Xu H, Gonzalez Mendez MJ, Guo L, Chen Q, Zheng L, Chen P et al. Knowledge, Awareness, and Attitudes Relating to the COVID-19 Pandemic Among Different Populations in Central China: Cross-Sectional Survey. J Med Internet Res 2020; 22(10):e22628. doi: 10.2196/22628.
Yang D, Ma X, Fu S, Zhao J, Aierken A, Teng L et al. COVID-19 Knowledge and Pandemic-Associated Distress among the Hospital Pharmacist Workforce in China. Disaster Med Public Health Prep 2021:1–27.
Yang L, Alamgir M, Yin X, Wang Q, Cao J, Wang J et al. Changes in compliance and knowledge of infection prevention and control practices following the COVID-19 outbreak: A retrospective study of 197 nonfrontline healthcare workers. Dermatol Ther 2021; 34(1):e14713. doi: 10.1111/dth.14713.
Yang Q, Wang X, Zhou Q, Tan L, Zhang X, Lai X. Healthcare workers' behaviors on infection prevention and control and their determinants during the COVID-19 pandemic: a cross-sectional study based on the theoretical domains framework in Wuhan, China. Arch Public Health 2021; 79(1):118. doi: 10.1186/s13690-021-00641-0.
Ye X, Ye W, Yu J, Gao Y, Ren Z, Chen L et al. The landscape of COVID-19 vaccination among healthcare workers at the first round of COVID-19 vaccination in China: willingness, acceptance and self-reported adverse effects. Hum Vaccin Immunother 2021:1–11.
Ye Y, Shi P, Gui Y, Li AM, Huang G, Xu H et al. Point-of-care training program on COVID-19 infection prevention and control for pediatric healthcare workers: a multicenter, cross-sectional questionnaire survey in Shanghai, China. Transl Pediatr 2021; 10(1):44–53. doi: 10.21037/tp-20-247.
Yesse M, Muze M, Kedir S, Argaw B, Dengo M, Nesre T et al. Assessment of knowledge, attitude and practice toward COVID-19 and associated factors among health care workers in Silte Zone, Southern Ethiopia. PLoS One 2021; 16(10):e0257058. doi: 10.1371/journal.pone.0257058.
Yi Z-M, Song Z-W, Li X-Y, Hu Y, Cheng Y-C, Wang G-R et al. The implementation of a FIP guidance for COVID-19: insights from a nationwide survey. Ann Transl Med 2021; 9(18):1479. doi: 10.21037/atm-21-4157.
Yilmaz HN, Ozbilen EO. The Assessment of Knowledge, Behaviors, and Anxiety Levels of the Orthodontists about COVID-19 Pandemic. Turk J Orthod 2020; 33(4):224–31. doi: 10.5152/TurkJOrthod.2020.20128.
Yılmaz ZK, Şencan N. An Examination of the Factors Affecting Community Pharmacists' Knowledge, Attitudes, and Impressions About the COVID-19 Pandemic. Turk J Pharm Sci 2021; 18(5):530–40.
Yim H-K, Moon S, Min J-H. The respond to the COVID-19 pandemic of dental hygienist in South Korea Part Ⅰ. Infection control knowledge and practice. Int J Dent Hyg 2022.
Yimenu DK, Demeke CA, Kasahun AE, Asrade S, Mekuria AB. COVID-19: What should health professionals know? Assessment of Knowledge, attitude, and practice of community pharmacists in a developing country. SAGE Open Med 2020; 8:2050312120973498. doi: 10.1177/2050312120973498.
Youssef D, Abou-Abbas L, Farhat S, Hassan H. Pharmacists as immunizers in Lebanon: a national survey of community pharmacists' willingness and readiness to administer adult immunization. Hum Resour Health 2021; 19(1):131. doi: 10.1186/s12960-021-00673-1.
Zafar N, Jamal Z, Mujeeb Khan M. Preparedness of the Healthcare Personnel Against the Coronavirus Disease 2019 (COVID-19) Outbreak: An Audit Cycle. Front Public Health 2020; 8:502. doi: 10.3389/fpubh.2020.00502.
Zaitoon H, Sharkansky L, Ganaim L, Chistyakov I, Srugo I, Bamberger E. Evaluation of Israeli healthcare workers knowledge and attitudes toward the COVID-19 vaccine. Public Health Nurs 2021.
Zaitoun M, Alqudah S, Al Mohammad H. Audiology practice during COVID-19 crisis in Jordan and Arab countries. International journal of audiology 2022; 61(1):21–8.
Zamberg I, Manzano S, Posfay-Barbe K, Windisch O, Agoritsas T, Schiffer E. A Mobile Health Platform to Disseminate Validated Institutional Measurements During the COVID-19 Outbreak: Utilization-Focused Evaluation Study. JMIR Public Health Surveill 2020; 6(2):e18668. doi: 10.2196/18668.
Zeenny RM, Dimassi A, Sacre H, El Khoury G, Hajj A, Farah R et al. A cross-sectional survey on community pharmacists readiness to fight COVID-19 in a developing country: knowledge, attitude, and practice in Lebanon. J Pharm Policy Pract 2021; 14(1):51. doi: 10.1186/s40545-021-00327-6.
Zeenny RM, Ramia E, Akiki Y, Hallit S, Salameh P. Assessing knowledge, attitude, practice, and preparedness of hospital pharmacists in Lebanon towards COVID-19 pandemic: a cross-sectional study. J Pharm Policy Pract 2020; 13:54. doi: 10.1186/s40545-020-00266-8.
Zenbaba D, Sahiledengle B, Takele A, Tekalegn Y, Yassin A, Tura B et al. Compliance towards infection prevention measures among health professionals in public hospitals, southeast Ethiopia: a cross-sectional study with implications of COVID-19 prevention. Trop Med Health 2021; 49(1):30. doi: 10.1186/s41182-021-00318-y.
Zhang D, Liao H, Jia Y, Yang W, He P, Wang D et al. Effect of virtual reality simulation training on the response capability of public health emergency reserve nurses in China: a quasiexperimental study. BMJ Open 2021; 11(9):e048611. doi: 10.1136/bmjopen-2021-048611.
Zhang M, Wang L, Yu S, Sun G, Lei H, Wu W. Status of occupational protection in the COVID-19 Fangcang Shelter Hospital in Wuhan, China. Emerg Microbes Infect 2020; 9(1):1835–42. doi: 10.1080/22221751.2020.1803145.
Zhang M, Zhou M, Tang F, Wang Y, Nie H, Zhang L et al. Knowledge, attitude, and practice regarding COVID-19 among healthcare workers in Henan, China. J Hosp Infect 2020; 105(2):183–7. doi: 10.1016/j.jhin.2020.04.012.
Zhang N, Lei H, Li L, Jin T, Liu X, Miao D et al. COVID-19 Vaccination Did Not Change the Personal Protective Behaviors of Healthcare Workers in China. Front Public Health 2021; 9:777426.
Zhao S, Cao J, Sun R, Zhang L, Liu B. Analysis of anxiety-related factors amongst frontline dental staff during the COVID-19 pandemic in Yichang, China. BMC Oral Health 2020; 20(1):342. doi: 10.1186/s12903-020-01335-9.
Zheng R, Zhou Y, Qiu M, Yan Y, Yue J, Yu L et al. Prevalence and associated factors of depression, anxiety, and stress among Hubei pediatric nurses during COVID-19 pandemic. Compr Psychiatry 2021; 104:152217. doi: 10.1016/j.comppsych.2020.152217.
Zhou X-J, Dang Y-Y, Wang X, Yang W-Z, Lu W, Zhang J-H. Factors Influencing Nurses' Work Interruption in Wuhan Isolation Wards During the COVID-19 Pandemic. Med Sci Monit 2021; 27:e929851. doi: 10.12659/MSM.929851.
Żółtowska B, Barańska I, Szczerbińska K, Różańska A, Mydel K, Sydor W et al. Preparedness of Health Care Workers and Medical Students in University Hospital in Krakow for COVID-19 Pandemic within the CRACoV Project. J Clin Med 2021; 10(16). doi: 10.3390/jcm10163487.
